# Supplementary material for: Effectiveness of interpersonal psychotherapy in comparison to other psychological and pharmacological interventions for reducing depressive symptoms in women diagnosed with postpartum depression in low‐ and middle‐income countries: A systematic review
Source: Campbell Syst Rev. 2024 Apr 21;20(2):e1399. doi: 10.1002/cl2.1399 (PMC11032640; doi:10.1002/cl2.1399)
Supplement: Supplementary file 2 — Analysis 1.1 Depression Scores: IPT vs. Other Interventions. [file CL2-20-e1399-s002.zip]

Archive with 12 entries (12 files):
- CA000068-study-data/CA000068-study-information.csv
- CA000068-study-data/CA000068-study-arms.csv
- CA000068-study-data/CA000068-study-results.csv
- CA000068-study-data/CA000068-risk-of-bias.csv
- CA000068-study-data/CA000068.json
- CA000068-study-data/CA000068-included.ris
- CA000068-study-data/CA000068-excluded.ris
- CA000068-other-references/CA000068-additional-references.ris
- CA000068-other-references/CA000068-classification-pending.ris
- CA000068-analysis-data/CA000068-data-rows.csv
- CA000068-analysis-data/CA000068-subgroup-estimates.csv
- CA000068-analysis-data/CA000068-overall-estimates-and-settings.csv
