# Supplementary material for: Effectiveness of interpersonal psychotherapy in comparison to other psychological and pharmacological interventions for reducing depressive symptoms in women diagnosed with postpartum depression in low‐ and middle‐income countries: A systematic review
Source: Campbell Syst Rev. 2024 Apr 21;20(2):e1399. doi: 10.1002/cl2.1399 (PMC11032640; doi:10.1002/cl2.1399)
Supplement: Supplementary file 2 — Analysis 1.1 Depression Scores: IPT vs. Other Interventions. [file CL2-20-e1399-s002.zip › CA000068-study-data/CA000068-study-information.csv]

Study	Year	Data source	ID: PubMed	ID: DOI	Char: Methods	Char: Participants	Char: Interventions	Char: Outcomes	Char: Notes	Cov: HIV status
Hajiheidari 2013	2013	PUB	23776734		<p>Pretest-posttest Randomized controlled study design</p>	<p>Women diagnosed with PPD (IPT: n=17, Control: n=17)</p><p>Age in years: (IPT group) Mean (SD): 27.2 (2.3) </p><p>Age in years : (Usual treatment group) Mean (SD): 28.51 (12.3) years.</p><p>Inclusion Criteria: lack of personality and psychological disorders, no background for self-killing actions or thoughts, no abuse of alcohol or drugs, disuse of anti-depressive drugs, lack of reception of an…	<p>Experimental group: 10-week couple/pair interpersonal psychotherapy sessions delivered by psychologists</p><p>Control Group: Usual treatment. There was no further information given for usual treatment. </p>	<p>Depression assessed by EPDS </p><p>Marriage Adaptation assessed by Revised double adaptive score (RDAS)</p>	<p>Setting: Counseling Centers and clinics in Esfahan City, Iran</p><p>Ethical Approval: No information. </p><p>Study Period: April -June 2012</p><p>Declaration of Interest: None </p><p>Funding: None</p>	Normal
Nusrat 2016	2016	PUB		http://dx.doi.org/10.1016/j.eurpsy.2016.01.1495	<p>Randomized Controlled Trial</p>	<p>A total of 50 mothers aged 18 years and above with children below 3 years of age experiencing mild to moderate depression</p>	<p>Experimental Group: 10 sessions of group Interpersonal Psychotherapy</p><p>Comparison Group: Treatment as Usual (No further information provided on treatment to the control group) </p>	<p>Depression assesed by EPDS</p><p>Self esteem assesed by Rosenberg Self Esteem Scale</p><p>Health related quality of life assessed by Euro-Qol-5D</p>	<p>Setting: Not mentioned. The study was conducted in Karachi, Pakistan</p><p>Ethical Approval: No information </p><p>Funding: No infomation</p><p>Study Period: No information</p><p>Declaration of Interest: No Information </p>	Normal
Spelke 2022	2022	PUB		NCT04094870	<p>Un-masked, Un-blinded, randomized feasibility trial of interpersonal psychotherapy (IPT) versus antidepressant medication (ADM) </p>	<p>Postpartum HIV-positive women with depression and/or anxiety who were receiving ART in Lusaka.</p><p>Sample Size: IPT (n = 40) and ADM (n = 40)</p><p>Age in Years Mean (SD): 29.7 (5.4) (IPT: 30.0 (5.3); ADM: 29.5 (5.5)</p><p>Inclusion criteria: (1) ≥18 years of age; (2) documented HIV-1 infection; (3) current ART treatment; (4) 6–8 weeks postpartum from live birth;(5) diagnosis of major depres…	<p>All participants were scheduled for 12 visits over 24 weeks, with weekly visits for the first 4 weeks, biweekly visits for the next 8, and every 4 weeks thereafter.</p><p>Experimental Group: Interpersonal psychotherapy (IPT). Participants randomized to IPT received up to 11 therapy sessions from trained study nurses. Sessions followed a structured program adapted from the evidence-based Mental…	<p>Depression scores assessed by EPDS</p><p>Viral Load</p><p>Global functioning and mental illness severity assessed by CGI-S (Clinical Global Impression Severity)</p>	<p>Setting: Two public postnatal clinics in Lusaka, Zambia: Chawama First-level Hospital and Kamwala District Health Clinic.</p><p>Ethical Approval: The trial was registered with clinicaltrials.gov (NCT04094870) and approved by the University of North Carolina Institutional Review Board (17-3411) and the University of Zambia Research Ethics Committee (011-11-18).</p><p>Funding: This study was sup…	HIV+
Yator 2021	2021	PUB			<p>The participants were tandomly assigned to IPT-G and waitlist group. The IPT-G was administred for 8 weeks</p>	<p>Twenty-four HIV+ mothers aged 18-24 years and 6-12 weeks postpartum were included in the study. </p><p>Intervention group (N=12) and waitlist group (N=12).</p><p>Mean postdelivery duration: 8.08 weeks<br />Median age of participants: 23.0 years (interquartile range=3).</p>	<p>Experimental group: IPT-G (Group Interpersonal Therapy) was administered for 8 weeks to the intervention group. IPT was delivered by community health workers. </p><p>The waitlist group entailed routine services offered at PMTCT ("Preventing mother-to-child transmission) clinics at the selected health centers. </p><p>After the first 8 weeks, the intervention was offered to the waitlist control …	<p>Change in Depression score assessed by EPDS (Edinburgh Postnatal Depression Score) </p><p>Compliance with antiretroviral therapy assessed by The Center for Adherance Support Evaluation Adherance Index. </p>	<p>Setting: Kangemi and Kariobangi health centers in Nairobi, Kenya. </p><p>Funding: One of the authors received grant funding from the Thrasher Foundation and funding from the University of Washington, International Maternal Pediatric Adolescent AIDS Clinical Trials (IMPAACT), and UpToDate.</p><p>Ethical Approval: This pilot trial was reviewed and approved by the Kenyatta National Hospital–Unive…	HIV+
