# Supplementary material for: Effectiveness of interpersonal psychotherapy in comparison to other psychological and pharmacological interventions for reducing depressive symptoms in women diagnosed with postpartum depression in low‐ and middle‐income countries: A systematic review
Source: Campbell Syst Rev. 2024 Apr 21;20(2):e1399. doi: 10.1002/cl2.1399 (PMC11032640; doi:10.1002/cl2.1399)
Supplement: Supplementary file 2 — Analysis 1.1 Depression Scores: IPT vs. Other Interventions. [file CL2-20-e1399-s002.zip › CA000068-study-data/CA000068-study-arms.csv]

Study	Arm	Description	Intervention
Hajiheidari 2013	Interpersonal Therapy (IPT)		Interpersonal Therapy (IPT)
Hajiheidari 2013	Usual Treatment		Usual Treatment
Spelke 2022	Antidepressant Medication		Antidepressant Medication
Spelke 2022	Interpersonal Therapy (IPT)		Interpersonal Therapy (IPT)
Yator 2021	Interpersonal Therapy (IPT)		Interpersonal Therapy (IPT)
Yator 2021	Usual Treatment		Usual Treatment
