# Supplementary material for: Effectiveness of interpersonal psychotherapy in comparison to other psychological and pharmacological interventions for reducing depressive symptoms in women diagnosed with postpartum depression in low‐ and middle‐income countries: A systematic review
Source: Campbell Syst Rev. 2024 Apr 21;20(2):e1399. doi: 10.1002/cl2.1399 (PMC11032640; doi:10.1002/cl2.1399)
Supplement: Supplementary file 2 — Analysis 1.1 Depression Scores: IPT vs. Other Interventions. [file CL2-20-e1399-s002.zip › CA000068-study-data/CA000068-study-results.csv]

Study	Outcome	Data type	Effect measure	Arm	Reference arm	Sample size	Cases	Mean	SD	SE	Variance	CI level	CI start	CI end	Exp mean	Exp CI start	Exp CI end	t-test	z-test	P value	Covariance method	Covariance	Other arm 1	Other arm 2	Correlation arm 1	Correlation arm 2	Correlation	Other mean	Other SE	Other variance	Other CI level	Other CI start	Other CI end	Other exp mean	Other exp CI start	Other exp CI end	Other t-test	Other z-test	Other P value
Hajiheidari 2013	Depression Scores	Arm level		Interpersonal Therapy (IPT)		17		-12.32	1.42
Hajiheidari 2013	Depression Scores	Arm level		Usual Treatment		17		-0.3	1.24
Spelke 2022	Depression Scores	Arm level		Antidepressant Medication		39		-13.8	4.7
Spelke 2022	Depression Scores	Arm level		Interpersonal Therapy (IPT)		39		-11.4	5.5
Yator 2021	Depression Scores	Arm level		Interpersonal Therapy (IPT)		12		-10.9	4.45
Yator 2021	Depression Scores	Arm level		Usual Treatment		12		-10.2	5.66
