# Supplementary material for: Effectiveness of interpersonal psychotherapy in comparison to other psychological and pharmacological interventions for reducing depressive symptoms in women diagnosed with postpartum depression in low‐ and middle‐income countries: A systematic review
Source: Campbell Syst Rev. 2024 Apr 21;20(2):e1399. doi: 10.1002/cl2.1399 (PMC11032640; doi:10.1002/cl2.1399)
Supplement: Supplementary file 2 — Analysis 1.1 Depression Scores: IPT vs. Other Interventions. [file CL2-20-e1399-s002.zip › CA000068-study-data/CA000068-risk-of-bias.csv]

Study	Domain (judgement): Random sequence generation (selection bias)	Domain (support): Random sequence generation (selection bias)	Domain (judgement): Allocation concealment (selection bias)	Domain (support): Allocation concealment (selection bias)	Domain (judgement): Blinding of participants and personnel (performance bias): All outcomes	Domain (support): Blinding of participants and personnel (performance bias): All outcomes	Domain (judgement): Blinding of outcome assessment (detection bias): All outcomes	Domain (support): Blinding of outcome assessment (detection bias): All outcomes	Domain (judgement): Incomplete outcome data (attrition bias): All outcomes	Domain (support): Incomplete outcome data (attrition bias): All outcomes	Domain (judgement): Selective reporting (reporting bias)	Domain (support): Selective reporting (reporting bias)	Domain (judgement): Other bias	Domain (support): Other bias
Hajiheidari 2013	Low risk	<p>The study reported random allocation of subjects in the intervention and control group </p>	Unclear risk	<p>The study did not report the allocation concealment.</p>	Unclear risk	<p>No information about blinding of participants was reported.</p>	Unclear risk	<p>The study did not report anything about the process of blinding of outcome assessment.</p>	High risk	<p>The discrepancy in the number of participants mentioned in the methodology and results section</p>	Unclear risk	<p>.</p>	Unclear risk	<p>.</p>
Nusrat 2016	Low risk	<p>The study reports the random selection of subjects in the intervention and control group, so the selection bias was reported as low.</p>	Unclear risk	<p>The study did not report how the subjects were assigned to intervention and control group.</p>	Unclear risk	<p>The information on blinding of particiants and personnel is missing in the study.</p>	Unclear risk	<p>The study did not report blinding of outcome assessment.</p>	High risk	<p>The data on outcome variables is incomplete. The findings related to outcome variables ; quality of ife and self esteem have not been reported.</p>	High risk	<p>The authors reported the results of EPDS scores only, the information on self esteem and quality of life are missing</p>	Unclear risk	<p>.</p>
Spelke 2022	Low risk	<p>Participants were randomized with equal probability to either ADM or IPT using an electronic system (REDCap) with sealed paper envelopes as a backup. </p>	Low risk	<p>A statistician from the UNC Center for AIDS Research Biostatistics Core not associated with the study designed the randomization scheme using random permuted blocks of varying sizes.</p>	High risk	<p>The authors conducted an unmasked and unblinded feasibility study. </p>	High risk	<p>The authors conducted an unmasked and unblinded feasibility study. </p>	Low risk	<p>The outcome data is complete and informtaio on attrition has been provided in the study. </p>	Low risk	<p>All the outcome measures are reported completely.</p>	Unclear risk	<p>No other bias</p>
Yator 2021	Low risk	<p>Quote: "Twenty-four pieces of paper were allocated binary numbers, either 1 (for the intervention group) or 2 (for the waitlist control group). The participants were then asked to choose a folded piece of paper; those with the number 1 formed the intervention group (N=12), and the remainder formed the waitlist control group (N=12)".</p>	Unclear risk	<p>No information on allocation concealment.</p>	Unclear risk	<p>No information on the blinding of participants and personnel.</p>	Unclear risk	<p>No information on blindng of outcome assessment has been provieded. </p>	Low risk	<p>No ITT (Intention to treat) analysis done </p>	Low risk	<p>All outcome variables reported in the results section</p>	Unclear risk	<p>No other bias</p>
