# Supplementary material for: Effectiveness of interpersonal psychotherapy in comparison to other psychological and pharmacological interventions for reducing depressive symptoms in women diagnosed with postpartum depression in low‐ and middle‐income countries: A systematic review
Source: Campbell Syst Rev. 2024 Apr 21;20(2):e1399. doi: 10.1002/cl2.1399 (PMC11032640; doi:10.1002/cl2.1399)
Supplement: Supplementary file 2 — Analysis 1.1 Depression Scores: IPT vs. Other Interventions. [file CL2-20-e1399-s002.zip › CA000068-study-data/CA000068.json]

{"$schema":"https:\/\/assets.cochrane.org\/schema\/v1\/studies.schema.json","review-level-concepts":{"characteristic-definitions":[{"name":"Methods"},{"name":"Participants"},{"name":"Interventions"},{"name":"Outcomes"},{"name":"Notes"}],"covariate-definitions":[{"name":"HIV status","description":"Normal or HIV+","values":["Normal","HIV+"]}],"interventions":[{"name":"Interpersonal Therapy (IPT)","description":""},{"name":"Usual Treatment","description":"Treatment as Usual"},{"name":"Antidepressant Medication","description":""}],"outcomes":[{"name":"Depression Scores","description":"Depression scores","type":"CONTINUOUS","unit":""}],"risk-of-bias-domains":[{"name":"Random sequence generation (selection bias)","study-level":true},{"name":"Allocation concealment (selection bias)","study-level":true},{"name":"Blinding of participants and personnel (performance bias)","study-level":false,"groups":["All outcomes"]},{"name":"Blinding of outcome assessment (detection bias)","study-level":false,"groups":["All outcomes"]},{"name":"Incomplete outcome data (attrition bias)","study-level":false,"groups":["All outcomes"]},{"name":"Selective reporting (reporting bias)","study-level":true},{"name":"Other bias","study-level":true}]},"studies":[{"name":"Hajiheidari?2013","year":"2013","data-source":"PUB","identifiers":[{"name":"PubMed","value":"23776734"}],"references":[{"reference-type":"JOURNAL_ARTICLE","primary":false,"authors":"Mahnaz Hajiheidari, Marzieh Sharifi, and Fariborz Khorvash","title":"The Effect of Interpersonal Psychotherapy on Marriage Adaptive and Postpartum Depression in Isfahan","source":"International journal of preventive medicine","publication-date":"May 2013","volume":"4","issue":"Supl 2","pages":"S256-261","identifiers":[{"name":"PubMed","value":"23776734"}]}],"characteristics":[{"name":"Methods","value":"<p>Pretest-posttest ?Randomized controlled study design<\/p>"},{"name":"Participants","value":"<p>Women diagnosed with PPD (IPT: n=17, Control: ?n=17)<\/p><p>Age in years: (IPT group) Mean (SD): 27.2 (2.3)?<\/p><p>Age in years : (Usual treatment group) Mean (SD): 28.51 (12.3) years.<\/p><p>Inclusion Criteria: lack of personality and psychological disorders, no background for self-killing actions or thoughts, no abuse of alcohol or drugs, disuse of anti-depressive drugs, lack of reception of any other psychological treatment for present depression, no background of basic or dipolar depression, and husbands? participation in therapy sessions.<\/p><p>Exclusion Criteria: Not mentioned?<\/p>"},{"name":"Interventions","value":"<p>Experimental group: 10-week couple\/pair interpersonal psychotherapy sessions delivered by psychologists<\/p><p>Control Group: Usual treatment. There was no further information given for usual treatment.?<\/p>"},{"name":"Outcomes","value":"<p>Depression assessed by EPDS?<\/p><p>Marriage Adaptation assessed by Revised double adaptive score (RDAS)<\/p>"},{"name":"Notes","value":"<p>Setting: Counseling Centers and clinics ? in Esfahan City, Iran<\/p><p>Ethical Approval: No information.?<\/p><p>Study Period: April -June 2012<\/p><p>Declaration of Interest: None?<\/p><p>Funding: None<\/p>"}],"covariates":[{"name":"HIV status","value":"Normal"}],"arms":[{"name":"Interpersonal Therapy (IPT)","description":"","intervention":"Interpersonal Therapy (IPT)"},{"name":"Usual Treatment","description":"","intervention":"Usual Treatment"}],"results":[{"outcome":"Depression Scores","arm-level-result":{"continuous-data-rows":[{"arm":"Interpersonal Therapy (IPT)","mean":-12.32,"sd":1.42,"sample-size":17},{"arm":"Usual Treatment","mean":-0.3,"sd":1.24,"sample-size":17}]}}],"risk-of-bias":[{"domain":"Random sequence generation (selection bias)","judgement":"LOW_RISK","support-for-judgement":"<p>The study reported random allocation of subjects in the intervention and control group?<\/p>"},{"domain":"Allocation concealment (selection bias)","judgement":"UNCLEAR_RISK","support-for-judgement":"<p>The study did not report the allocation concealment.<\/p>"},{"domain":"Selective reporting (reporting bias)","judgement":"UNCLEAR_RISK","support-for-judgement":"<p>.<\/p>"},{"domain":"Other bias","judgement":"UNCLEAR_RISK","support-for-judgement":"<p>.<\/p>"},{"domain":"Incomplete outcome data (attrition bias)","group":"All outcomes","judgement":"HIGH_RISK","support-for-judgement":"<p>The discrepancy in the number of ?participants mentioned in the methodology and results section<\/p>"},{"domain":"Blinding of participants and personnel (performance bias)","group":"All outcomes","judgement":"UNCLEAR_RISK","support-for-judgement":"<p>No information about blinding of participants was reported.<\/p>"},{"domain":"Blinding of outcome assessment (detection bias)","group":"All outcomes","judgement":"UNCLEAR_RISK","support-for-judgement":"<p>The study did not report anything about the process of blinding of outcome assessment.<\/p>"}]},{"name":"Nusrat?2016","year":"2016","data-source":"PUB","identifiers":[{"name":"DOI","value":"http:\/\/dx.doi.org\/10.1016\/j.eurpsy.2016.01.1495"}],"references":[{"reference-type":"CONFERENCE_PROC","primary":false,"authors":"H. Nusrat, N. Zehra, B. Amir, C. Nasim, K. tayyeba, Z. Shehla, F. Batool, H. Meher, N. Farooq","title":"Group interpersonal psychotherapy for maternal depression an exploratory randomized control trial","source":"European Psychiatry","publication-date":"12 May 2016","volume":"33","pages":"S413-S414","identifiers":[{"name":"DOI","value":"https:\/\/doi.org\/10.1016\/j.eurpsy.2016.01.1495"}]}],"characteristics":[{"name":"Methods","value":"<p>Randomized Controlled Trial<\/p>"},{"name":"Participants","value":"<p>A total of 50 mothers aged 18 years and above with children below 3 years of age experiencing mild to moderate depression<\/p>"},{"name":"Interventions","value":"<p>Experimental Group: 10 sessions of group ?Interpersonal Psychotherapy<\/p><p>Comparison Group: Treatment as Usual (No further information provided on treatment to the control group)?<\/p>"},{"name":"Outcomes","value":"<p>Depression assesed by EPDS<\/p><p>Self esteem assesed by Rosenberg Self Esteem Scale<\/p><p>Health related quality of life assessed by Euro-Qol-5D<\/p>"},{"name":"Notes","value":"<p>Setting: Not mentioned. The study was ?conducted in Karachi, Pakistan<\/p><p>Ethical Approval: No information?<\/p><p>Funding: No infomation<\/p><p>Study Period: No information<\/p><p>Declaration of Interest: No Information?<\/p>"}],"covariates":[{"name":"HIV status","value":"Normal"}],"arms":[],"results":[],"risk-of-bias":[{"domain":"Random sequence generation (selection bias)","judgement":"LOW_RISK","support-for-judgement":"<p>The study reports the random selection of subjects in the intervention and control group, so the selection bias was reported as low.<\/p>"},{"domain":"Allocation concealment (selection bias)","judgement":"UNCLEAR_RISK","support-for-judgement":"<p>The study did not report how the subjects were assigned to intervention and control group.<\/p>"},{"domain":"Selective reporting (reporting bias)","judgement":"HIGH_RISK","support-for-judgement":"<p>The authors reported the results of EPDS scores only, the information on self esteem and quality of life are missing<\/p>"},{"domain":"Other bias","judgement":"UNCLEAR_RISK","support-for-judgement":"<p>.<\/p>"},{"domain":"Blinding of participants and personnel (performance bias)","group":"All outcomes","judgement":"UNCLEAR_RISK","support-for-judgement":"<p>The information on blinding of particiants and personnel is missing in the study.<\/p>"},{"domain":"Incomplete outcome data (attrition bias)","group":"All outcomes","judgement":"HIGH_RISK","support-for-judgement":"<p>The data on outcome variables is incomplete. ?The findings related to outcome variables ; ?quality of ife and self esteem have not been reported.<\/p>"},{"domain":"Blinding of outcome assessment (detection bias)","group":"All outcomes","judgement":"UNCLEAR_RISK","support-for-judgement":"<p>The study did not report blinding of outcome assessment.<\/p>"}]},{"name":"Spelke 2022","year":"2022","data-source":"PUB","identifiers":[{"name":"DOI","value":"NCT04094870"}],"references":[{"reference-type":"JOURNAL_ARTICLE","primary":true,"authors":"M. Bridget Spelke , Ravi Paul, Bryan S. Blette, Samantha Meltzer-Brody, Crystal E. Schiller5, J. M. Ncheka, Margaret P. Kasar, Joan T. Price, Jeffrey S. A. Stringer and Elizabeth M. Stringer","title":"Interpersonal therapy versus antidepressant medication for treatment of postpartum depression and anxiety among women with HIV in Zambia: a randomized feasibility trial","original-title":"Interpersonal therapy versus antidepressant medication for treatment of postpartum depression and anxiety among women with HIV in Zambia: a randomized feasibility trial","source":"Journal of the International AIDS Society","publication-date":"14 June 2022","volume":"10","issue":"1002","pages":"e25959","identifiers":[]}],"characteristics":[{"name":"Methods","value":"<p>Un-masked, Un-blinded, randomized feasibility trial of interpersonal psychotherapy (IPT) versus antidepressant medication (ADM)?<\/p>"},{"name":"Participants","value":"<p>Postpartum HIV-positive women with depression and\/or anxiety who were receiving ART in Lusaka.<\/p><p>Sample Size: IPT (n = 40) and ADM (n = 40)<\/p><p>Age in Years Mean (SD): 29.7 (5.4) (IPT: 30.0 (5.3); ADM: 29.5 (5.5)<\/p><p>Inclusion criteria: (1) ?18 years of age; (2) documented HIV-1 infection; (3) current ART treatment; (4) 6?8 weeks postpartum from live birth;(5) diagnosis of major depression and\/or generalized anxiety on MINI; (6) willingness to provide informed consent; and<br \/>(7) willingness to adhere to study procedures.<\/p><p>Exclusion Criteria: (1) active suicidal thoughts during pre-screening (defined as thoughts of suicide with a specific plan); (2) known or suspected allergy or contraindication to selective serotonin reuptake inhibitors (SSRIs); (3) history of ADM use within 12 months; or (4) any other condition (social or medical) which, in the study staff?s opinion, would make trial participation unsafe or complicate data interpretation.<\/p>"},{"name":"Interventions","value":"<p>All participants were scheduled for 12 visits over 24 weeks, with weekly visits for the first 4 weeks, biweekly visits for the next 8, and every 4 weeks thereafter.<\/p><p>Experimental Group: Interpersonal psychotherapy (IPT). Participants randomized to IPT received up to 11 therapy sessions from trained study nurses. Sessions followed a structured program adapted from the evidence-based Mental Health Integration Programme, designed for the treatment of depression in patients with HIV in South Africa, and included sessions explicitly focused on medication adherence, motherhood, poverty, HIV infection, social isolation and stigma\/discrimination as they relate to depression. Research nurses completed an intensive 1-week, in-person workshop on the treatment program and received 1 hour of virtual super- vision from a licensed psychologist weekly throughout the<\/p><p>study.<\/p><p>Control Group: Antidepressant medication (ADM). Participants randomized to ADM were instructed to self-administer a daily oral SSRI (25 mg sertraline) from the day of randomization. Following an evidence-based treatment algorithm. Dosage was titrated weekly, in 25 mg increments, until treatment response was achieved based on EPDS and CGI-S scores.<\/p>"},{"name":"Outcomes","value":"<p>Depression scores assessed by EPDS<\/p><p>Viral Load<\/p><p>Global functioning and mental illness severity assessed ?by CGI-S (Clinical Global Impression Severity)<\/p>"},{"name":"Notes","value":"<p>Setting: Two public postnatal clinics in Lusaka, Zambia: Chawama First-level Hospital and Kamwala District Health Clinic.<\/p><p>Ethical Approval: The trial was registered with clinicaltrials.gov (NCT04094870) and approved by the University of North Carolina Institutional Review Board (17-3411) and the University of Zambia Research Ethics Committee (011-11-18).<\/p><p>Funding: This study was supported by a grant from the National Institute of Mental Health (PI: Stringer, E.; NIMH 1R21MH115806).<\/p><p>Study Period: Between 29 October 2019 and 8 September 2020<\/p><p>Declaration of interest: None<\/p>"}],"covariates":[{"name":"HIV status","value":"HIV+"}],"arms":[{"name":"Antidepressant Medication","description":"","intervention":"Antidepressant Medication"},{"name":"Interpersonal Therapy (IPT)","description":"","intervention":"Interpersonal Therapy (IPT)"}],"results":[{"outcome":"Depression Scores","arm-level-result":{"continuous-data-rows":[{"arm":"Antidepressant Medication","mean":-13.8,"sd":4.7,"sample-size":39},{"arm":"Interpersonal Therapy (IPT)","mean":-11.4,"sd":5.5,"sample-size":39}]}}],"risk-of-bias":[{"domain":"Random sequence generation (selection bias)","judgement":"LOW_RISK","support-for-judgement":"<p>Participants were randomized with equal probability to either ADM or IPT using an electronic system (REDCap) with sealed paper envelopes as a backup.?<\/p>"},{"domain":"Allocation concealment (selection bias)","judgement":"LOW_RISK","support-for-judgement":"<p>A statistician from the UNC Center for AIDS Research Biostatistics Core not associated with the study designed the randomization scheme using random permuted blocks of varying sizes.<\/p>"},{"domain":"Selective reporting (reporting bias)","judgement":"LOW_RISK","support-for-judgement":"<p>All the outcome measures are reported completely.<\/p>"},{"domain":"Other bias","judgement":"UNCLEAR_RISK","support-for-judgement":"<p>No other bias<\/p>"},{"domain":"Blinding of participants and personnel (performance bias)","group":"All outcomes","judgement":"HIGH_RISK","support-for-judgement":"<p>The authors conducted an unmasked and unblinded feasibility study.?<\/p>"},{"domain":"Blinding of outcome assessment (detection bias)","group":"All outcomes","judgement":"HIGH_RISK","support-for-judgement":"<p>The authors conducted an unmasked and unblinded feasibility study.?<\/p>"},{"domain":"Incomplete outcome data (attrition bias)","group":"All outcomes","judgement":"LOW_RISK","support-for-judgement":"<p>The outcome data is complete and informtaio on attrition has been provided in the study.?<\/p>"}]},{"name":"Yator 2021","year":"2021","data-source":"PUB","identifiers":[],"references":[{"reference-type":"JOURNAL_ARTICLE","primary":false,"authors":"Yator Obadia, John-Stewart Grace, Khasakhala Lincoln, Kumar Manasi","title":"Preliminary Effectiveness of Group Interpersonal Psychotherapy for Young Kenyan Mothers With HIV and Depression: A Pilot Trial","original-title":"","source":"The American Journal of Psychotherapy","publication-date":"2021","volume":"75","issue":"2","pages":"89-96","edition":"","editors":"","publisher":"","city":"","medium":"","identifiers":[]}],"characteristics":[{"name":"Methods","value":"<p>The participants were tandomly assigned to IPT-G and waitlist group. The IPT-G was administred for 8 weeks<\/p>"},{"name":"Participants","value":"<p>Twenty-four HIV+ mothers aged 18-24 years and 6-12 weeks postpartum were included in the study.?<\/p><p>Intervention group (N=12) and waitlist group (N=12).<\/p><p>Mean postdelivery duration: 8.08 weeks<br \/>Median age of participants: 23.0 years (interquartile range=3).<\/p>"},{"name":"Interventions","value":"<p>Experimental group: IPT-G (Group Interpersonal Therapy) was administered for 8 weeks to the intervention group. IPT was delivered by community health workers.?<\/p><p>The waitlist group entailed routine services offered at PMTCT (\"Preventing mother-to-child transmission) ?clinics at the selected health centers.?<\/p><p>After the first 8 weeks, the intervention was offered to the waitlist control group for 8 weeks and the waitlist group followed up for another 8 weeks. Thus, the intervention group was monitored cumulatively for 16 weeks from the time IPT-G was completed.<\/p>"},{"name":"Outcomes","value":"<p>Change in ?Depression score assessed by EPDS (Edinburgh Postnatal Depression Score)?<\/p><p>Compliance with antiretroviral therapy assessed by The Center for Adherance Support Evaluation Adherance Index.?<\/p>"},{"name":"Notes","value":"<p>Setting: Kangemi and Kariobangi health centers in Nairobi, Kenya.?<\/p><p>Funding: One of the authors received grant funding from the Thrasher Foundation and funding from the University of Washington, International Maternal Pediatric Adolescent AIDS Clinical Trials (IMPAACT), and UpToDate.<\/p><p>Ethical Approval: This pilot trial was reviewed and approved by the Kenyatta National Hospital?University of Nairobi Ethics and Research Committee (approval no. P97\/02\/2018).<\/p><p>Study Duration: Between August 2018 and July 2019<\/p><p>Declaration of Interest: None<\/p>"}],"covariates":[{"name":"HIV status","value":"HIV+"}],"arms":[{"name":"Interpersonal Therapy (IPT)","description":"","intervention":"Interpersonal Therapy (IPT)"},{"name":"Usual Treatment","description":"","intervention":"Usual Treatment"}],"results":[{"outcome":"Depression Scores","arm-level-result":{"continuous-data-rows":[{"arm":"Usual Treatment","mean":-10.2,"sd":5.66,"sample-size":12},{"arm":"Interpersonal Therapy (IPT)","mean":-10.9,"sd":4.45,"sample-size":12}]}}],"risk-of-bias":[{"domain":"Random sequence generation (selection bias)","judgement":"LOW_RISK","support-for-judgement":"<p>Quote: \"Twenty-four pieces of paper were allocated binary numbers, either 1 (for the intervention group) or 2 (for the waitlist control group). The participants were then asked to choose a folded piece of paper; those with the number 1 formed the intervention group (N=12), and the remainder formed the waitlist control group (N=12)\".<\/p>"},{"domain":"Allocation concealment (selection bias)","judgement":"UNCLEAR_RISK","support-for-judgement":"<p>No information on allocation concealment.<\/p>"},{"domain":"Selective reporting (reporting bias)","judgement":"LOW_RISK","support-for-judgement":"<p>All outcome variables reported in ?the results section<\/p>"},{"domain":"Other bias","judgement":"UNCLEAR_RISK","support-for-judgement":"<p>No other bias<\/p>"},{"domain":"Blinding of participants and personnel (performance bias)","group":"All outcomes","judgement":"UNCLEAR_RISK","support-for-judgement":"<p>No information on the blinding of participants and personnel.<\/p>"},{"domain":"Blinding of outcome assessment (detection bias)","group":"All outcomes","judgement":"UNCLEAR_RISK","support-for-judgement":"<p>No information on blindng of outcome assessment has been provieded.?<\/p>"},{"domain":"Incomplete outcome data (attrition bias)","group":"All outcomes","judgement":"LOW_RISK","support-for-judgement":"<p>No ITT (Intention to treat) analysis done?<\/p>"}]}]}
