# Supplementary material for: Effectiveness of interpersonal psychotherapy in comparison to other psychological and pharmacological interventions for reducing depressive symptoms in women diagnosed with postpartum depression in low‐ and middle‐income countries: A systematic review
Source: Campbell Syst Rev. 2024 Apr 21;20(2):e1399. doi: 10.1002/cl2.1399 (PMC11032640; doi:10.1002/cl2.1399)
Supplement: Supplementary file 2 — Analysis 1.1 Depression Scores: IPT vs. Other Interventions. [file CL2-20-e1399-s002.zip › CA000068-study-data/CA000068-included.ris]

TY  - JOUR
AU  - Mahnaz Hajiheidari
AU  - Marzieh Sharifi
AU  - and Fariborz Khorvash
TI  - The Effect of Interpersonal Psychotherapy on Marriage Adaptive and Postpartum Depression in Isfahan
JF  - International journal of preventive medicine
DA  - May 2013
VL  - 4
IS  - Supl 2
SP  - S256
EP  - 261
NS  - Hajiheidari 2013
C3  - PubMed 23776734
ER  - 

TY  - CPAPER
AU  - H. Nusrat
AU  - N. Zehra
AU  - B. Amir
AU  - C. Nasim
AU  - K. tayyeba
AU  - Z. Shehla
AU  - F. Batool
AU  - H. Meher
AU  - N. Farooq
TI  - Group interpersonal psychotherapy for maternal depression an exploratory randomized control trial
JF  - European Psychiatry
DA  - 12 May 2016
VL  - 33
SP  - S413
EP  - S414
NS  - Nusrat 2016
DO  - https://doi.org/10.1016/j.eurpsy.2016.01.1495
ER  - 

TY  - JOUR
AU  - M. Bridget Spelke
AU  - Ravi Paul
AU  - Bryan S. Blette
AU  - Samantha Meltzer-Brody
AU  - Crystal E. Schiller5
AU  - J. M. Ncheka
AU  - Margaret P. Kasar
AU  - Joan T. Price
AU  - Jeffrey S. A. Stringer and Elizabeth M. Stringer
TI  - Interpersonal therapy versus antidepressant medication for treatment of postpartum depression and anxiety among women with HIV in Zambia: a randomized feasibility trial
TT  - Interpersonal therapy versus antidepressant medication for treatment of postpartum depression and anxiety among women with HIV in Zambia: a randomized feasibility trial
JF  - Journal of the International AIDS Society
DA  - 14 June 2022
VL  - 10
IS  - 1002
SP  - e25959
NS  - Spelke 2022
ER  - 

TY  - JOUR
AU  - Yator Obadia
AU  - John-Stewart Grace
AU  - Khasakhala Lincoln
AU  - Kumar Manasi
TI  - Preliminary Effectiveness of Group Interpersonal Psychotherapy for Young Kenyan Mothers With HIV and Depression: A Pilot Trial
JF  - The American Journal of Psychotherapy
DA  - 2021///
VL  - 75
IS  - 2
SP  - 89
EP  - 96
NS  - Yator 2021
ER  - 
