# Supplementary material for: Effectiveness of interpersonal psychotherapy in comparison to other psychological and pharmacological interventions for reducing depressive symptoms in women diagnosed with postpartum depression in low‐ and middle‐income countries: A systematic review
Source: Campbell Syst Rev. 2024 Apr 21;20(2):e1399. doi: 10.1002/cl2.1399 (PMC11032640; doi:10.1002/cl2.1399)
Supplement: Supplementary file 2 — Analysis 1.1 Depression Scores: IPT vs. Other Interventions. [file CL2-20-e1399-s002.zip › CA000068-study-data/CA000068-excluded.ris]

TY  - GEN
TI  - Health visitors effective in postnatal depression
JF  - Journal of Family Health Care
DA  - 2009///
VL  - 19
IS  - 1
SP  - 13
EP  - 13
NS  - 2009
ER  - 

TY  - JOUR
AU  - Abdollahpour Sedigheh
AU  - Keramat Afsaneh
AU  - Mousavi Seyyed Abbas
AU  - Khosravi Ahmad
AU  - Motaghi Zahra
TI  - The Effect of Debriefing and Brief Cognitive-Behavioral Therapy on Postpartum Depression in Traumatic Childbirth: A Randomized Clinical Trial.
JF  - Journal of Midwifery &amp; Reproductive Health
DA  - 2018///
VL  - 6
IS  - 1
SP  - 1122
EP  - 1131
NS  - Abdollahpour 2018
ER  - 

TY  - JOUR
AU  - Abdul Rahman Ibrahim
AU  - Yaqoob Uzair
AU  - Bhatti Tariq Ali
TI  - Post partum depression—It’s time to pay attention
JF  - Asian Journal of Psychiatry
DA  - 2018///
VL  - 31
SP  - 111
EP  - 111
NS  - Abdul 2018
ER  - 

TY  - JOUR
AU  - Abell,S.
AU  - Ey,J.L.
TI  - Ask Dr. Sue. Postpartum depression.
JF  - Clinical pediatrics
DA  - 2007///
VL  - 46
IS  - 3
SP  - 290
EP  - 291
NS  - Abell 2007
ER  - 

TY  - JOUR
AU  - Abell Sue
TI  - Postpartum Depression
JF  - Clin Pediatr (Phila)
DA  - 2007/04/01
VL  - 46
IS  - 3
SP  - 290
EP  - 291
NS  - Abell 2007a
DO  - 10.1177/0009922806290724
ER  - 

TY  - JOUR
AU  - Abrams,L.S.
AU  - Dornig,K.
AU  - Curran,L.
TI  - Barriers to service use for postpartum depression symptoms among low-income ethnic minority mothers in the United States.
JF  - Qualitative Health Research
DA  - 2009///
VL  - 19
IS  - 4
SP  - 535
EP  - 551
NS  - Abrams 2009
ER  - 

TY  - JOUR
AU  - Adams,C.
AU  - Coyle,B.
AU  - Hanley,J.
AU  - Lowenhoff,C.
AU  - Rothman,R.
TI  - Perinatal mental health.
JF  - Community practitioner : the journal of the Community Practitioners' &amp; Health Visitors' Association
DA  - 2006///
VL  - 79
IS  - 12
SP  - 385
EP  - 7
NS  - Adams 2006
ER  - 

TY  - JOUR
AU  - Adis Medical Writers
TI  - Manage postpartum depression with psychosocial strategies, psychotherapy and/or pharmacotherapy based on its severity.
JF  - Drugs &amp; Therapy Perspectives
DA  - 2019///
VL  - 35
IS  - 11
SP  - 546
EP  - 549
NS  - Adis Medical Writers 2019
DO  - https://doi.org/10.1007/s40267-019-00669-x
ER  - 

TY  - JOUR
AU  - Ahmadi,A.
AU  - Moosavi sahib alzamani,S.
AU  - Ghavami,F.
AU  - fard y Shafi
AU  - Fathi Ashtiani,A.
TI  - Effects of Psychological Interventions on Postpartum Depression, Anxiety and Infants' Weight in Primipara Women.
JF  - Medicine
DA  - 2014///
VL  - 4
IS  - 1
SP  - 19
EP  - 31
NS  - Ahmadi 2014
ER  - 

TY  - JOUR
AU  - Ahmadpanah Mohammad
AU  - Nazaribadie Marzieh
AU  - Aghaei Elham
AU  - Ghaleiha Ali
AU  - Bakhtiari Azade
AU  - Haghighi Mohammad
AU  - Bahmani Dena Sadeghi
AU  - Akhondi Amineh
AU  - Bajoghli Hafez
AU  - Jahangard Leila
AU  - Holsboer-Trachsler Edith
AU  - Brand Serge
TI  - Influence of adjuvant detached mindfulness and stress management training compared to pharmacologic treatment in primiparae with postpartum depression.
JF  - Archives of women's mental health
DA  - 2018///
VL  - 21
IS  - 1
SP  - 65
EP  - 73
NS  - Ahmadpanah 2018
DO  - https://doi.org/10.1007/s00737-017-0753-6
ER  - 

TY  - JOUR
AU  - Ahokas,A.J.
AU  - Turtiainen,S.
AU  - Aito,M.
TI  - Sublingual oestrogen treatment of postnatal depression.
JF  - Lancet
DA  - 1998///
VL  - 351 North American Edition
IS  - 9096
SP  - 109
EP  - 109
NS  - Ahokas 1998
ER  - 

TY  - JOUR
AU  - Ahokas,A.J.
AU  - Turtiainen,S.
AU  - Aito,M.
TI  - Sublingual oestrogen treatment of postnatal depression
JF  - Lancet (London, England)
DA  - 1998///
VL  - 351
IS  - 9096
SP  - 109
NS  - Ahokas 1998a
DO  - 10.1016/s0140-6736(05)78152-6
ER  - 

TY  - JOUR
AU  - Ahokas Antti
AU  - Kuakoranta Jutta
AU  - Aito Marjatta
TI  - Effect of oestradiol on postpartum depression
JF  - Psychopharmacology
DA  - 1999///
VL  - 146
IS  - 1
SP  - 108
EP  - 110
NS  - Ahokas 1999
ER  - 

TY  - JOUR
AU  - Ahokas Antti
AU  - Aito Marjatta
TI  - Role of estradiol in puerperal psychosis
JF  - Psychopharmacology
DA  - 1999///
VL  - 147
IS  - 1
SP  - 108
EP  - 110
NS  - Ahokas 1999a
ER  - 

TY  - JOUR
AU  - Ahokas Antti
AU  - Aito Marjatta
AU  - Rimón Ranan
TI  - Positive treatment effect of estradiol in postpartum psychosis: A pilot study
JF  - The Journal of Clinical Psychiatry
DA  - 2000///
VL  - 61
IS  - 3
SP  - 166
EP  - 169
NS  - Ahokas 2000
ER  - 

TY  - JOUR
AU  - Ahokas Antti
AU  - Aito,M.
AU  - Turtiainen,S.
TI  - Association between oestradiol and puerperal psychosis
JF  - Acta Psychiatrica Scandinavica
DA  - 2000///
VL  - 101
IS  - 2
SP  - 167
EP  - 170
NS  - Ahokas 2000a
ER  - 

TY  - JOUR
AU  - Ahokas Antti
AU  - Kaukoranta Jutta
AU  - Wahlbeck Kristian
AU  - Aito Marjatta
TI  - Estrogen deficiency in severe postpartum depression: Successful treatment with sublingual physiologic 17β-estradiol: A preliminary study
JF  - The Journal of Clinical Psychiatry
DA  - 2001///
VL  - 62
IS  - 5
SP  - 332
EP  - 336
NS  - Ahokas 2001
ER  - 

TY  - JOUR
AU  - Ahokas Antti
AU  - Kaukoranta Jutta
AU  - Wahlbeck Kristian
AU  - Aito Marjatta
TI  - Estrogen deficiency in severe postpartum depression: successful treatment with sublingual physiologic 17beta-estradiol: a preliminary study.
JF  - The Journal of clinical psychiatry
DA  - 2001///
VL  - 62 5
SP  - 332
EP  - 6
NS  - Ahokas 2001a
ER  - 

TY  - JOUR
AU  - Akister Jane
TI  - Abstracts
JF  - Journal of Family Therapy
DA  - 2004///
VL  - 26
IS  - 3
SP  - 306
EP  - 310
NS  - Akister 2004
ER  - 

TY  - JOUR
AU  - Alberque,C.
AU  - Bianchi-Demicheli,F.
AU  - Andreoli,A.
AU  - Epiney,M.
AU  - Irion,O.
TI  - [Management of severe antepartum depression: an update].
JF  - Revue medicale suisse
DA  - 2008///
VL  - 4
IS  - 144
SP  - 392, 394, 396
EP  - 7
NS  - Alberque 2008
ER  - 

TY  - JOUR
AU  - Albright Angela
TI  - Postpartum depression: An overview
JF  - Journal of Counseling &amp; Development
DA  - 1993///
VL  - 71
IS  - 3
SP  - 316
EP  - 320
NS  - Albright 1993
ER  - 

TY  - JOUR
AU  - Albright Cheryl,L.
AU  - Steffen Alana,D.
AU  - Novotny Rachel
AU  - Nigg Claudio,R.
AU  - Wilkens Lynne,R.
AU  - Saiki Kara
AU  - Yamada Paulette
AU  - Hedemark Brooke
AU  - Maddock Jason,E.
AU  - Dunn Andrea,L.
AU  - Brown Wendy,J.
TI  - Baseline results from Hawaii's Nā Mikimiki project: A physical activity intervention tailored to multiethnic postpartum women
JF  - Women &amp; Health
DA  - 2012///
VL  - 52
IS  - 3
SP  - 265
EP  - 291
NS  - Albright 2012
ER  - 

TY  - JOUR
AU  - Alder,E.
AU  - Truman,J.
TI  - Counselling for postnatal depression in the voluntary sector.
JF  - Psychology &amp; Psychotherapy: Theory, Research &amp; Practice
DA  - 2002///
VL  - 75
IS  - 2
SP  - 207
EP  - 220
NS  - Alder 2002
ER  - 

TY  - JOUR
AU  - Alexander,P.
TI  - Innovation:CBT-based support groups for postnatal depression.
JF  - Nursing times
DA  - 2013///
VL  - 109
IS  - 41
SP  - 12
EP  - 4
NS  - Alexander 2013
ER  - 

TY  - JOUR
AU  - Alhusen Jeanne,L.
AU  - Alvarez Carmen
TI  - Perinatal depression: A clinical update.
JF  - Nurse Practitioner
DA  - 2016///
VL  - 41
IS  - 5
SP  - 50
EP  - 55
NS  - Alhusen 2016
ER  - 

TY  - JOUR
AU  - Ali N,S.
AU  - Ali B,S.
AU  - Azam I,S.
AU  - Khuwaja A,K.
TI  - Effectiveness of counseling for anxiety and depression in mothers of children ages 0-30 months by community workers in Karachi, Pakistan: a quasi experimental study
JF  - BMC Psychiatry
DA  - 2010///
VL  - 10
SP  - 57
NS  - Ali 2010
ER  - 

TY  - JOUR
AU  - Alley,S.J.
AU  - O'Donnell,J.A.
AU  - Bope,E.T.
TI  - Postpartum depression.
JF  - Physician Assistant
DA  - 1996///
VL  - 20
IS  - 3
SP  - 111
EP  - 120
NS  - Alley 1996
ER  - 

TY  - JOUR
AU  - Altemus,M.
AU  - Neeb,C.C.
AU  - Davis,A.
AU  - Occhiogrosso,M.
AU  - Nguyen,T.
AU  - Bleiberg,K.L.
TI  - Phenotypic differences between pregnancy-onset and postpartum-onset major depressive disorder.
JF  - The Journal of clinical psychiatry
DA  - 2012///
VL  - 73
IS  - 12
SP  - e1485
EP  - 91
NS  - Altemus 2012
ER  - 

TY  - JOUR
AU  - Altshuler,L.L.
AU  - Cohen,L.S.
AU  - Moline,M.L.
AU  - Kahn,D.A.
AU  - Carpenter,D.
AU  - Docherty,J.P.
AU  - Ross,R.W.
AU  - Altshuler L,L.
AU  - Cohen L,S.
AU  - Moline M,L.
AU  - Kahn D,A.
AU  - Carpenter,D.
AU  - Docherty J,P.
AU  - Ross R,W.
TI  - Treatment of depression in women: a summary of the expert consensus guidelines.
JF  - Journal of Psychiatric Practice
DA  - 2001///
VL  - 7
IS  - 3
SP  - 185
EP  - 208
NS  - Altshuler 2001
ER  - 

TY  - JOUR
AU  - Altshuler,L.L.
AU  - Cohen,L.S.
AU  - Moline,M.L.
AU  - Kahn,D.A.
AU  - Carpenter,D.
AU  - Docherty,J.P.
TI  - The Expert Consensus Guideline Series. Treatment of depression in women.
JF  - Postgraduate medicine
DA  - 2001///
VL  - (Spec No)
SP  - 1
EP  - 107
NS  - Altshuler 2001a
ER  - 

TY  - GEN
AU  - Altshuler L.L.; Cohen L.S.; Moline M.L.; Kahn D.A.; Carpenter D.; Docherty J.P.; Ross R.W.
TI  - Expert consensus guidelines for the treatment of depression in women: A new treatment tool
JF  - Economics of Neuroscience
DA  - 2001///
VL  - 3
IS  - 6
SP  - 48
EP  - 61
NS  - Altshuler 2001b
ER  - 

TY  - JOUR
AU  - Altshuler,L.L.
TI  - The use of SSRIs in depressive disorders specific to women.
JF  - The Journal of clinical psychiatry
DA  - 2002///
VL  - 63 Suppl 7
SP  - 3
EP  - 8
NS  - Altshuler 2002
ER  - 

TY  - JOUR
AU  - Altın Gamze Ergil
TI  - Perinatal depresyon tedavisinde kişilerarası terapi = Interpersonal psychotherapy in the treatment of perinatal depression
JF  - Psikiyatride Güncel Yaklaşımlar
DA  - 2012///
VL  - 4
IS  - 2
SP  - 188
EP  - 203
NS  - Altın 2012
ER  - 

TY  - JOUR
AU  - Alvarez Shanna,L.
AU  - Meltzer-Brody Samantha
AU  - Mandel Marcia
AU  - Beeber Linda
TI  - Maternal Depression and Early Intervention: A Call for an Integration of Services.
JF  - Infants Young Child
DA  - 2015///
VL  - 28
IS  - 1
SP  - 72
EP  - 87
NS  - Alvarez 2015
DO  - https://doi.org/10.1097/iyc.0000000000000024
ER  - 

TY  - JOUR
AU  - Amidolare de Arias Ana,M.
AU  - Coprez Susana
AU  - Franzi Adriana
AU  - Leicach Edgardo
TI  - The course of psychoprophylaxis as an elaboration of post-partum depression
JF  - Revista Argentina de Psicologia
DA  - 1970///
VL  - 2
IS  - 5
SP  - 124
EP  - 128
NS  - Amidolare 1970
ER  - 

TY  - JOUR
AU  - Amino,N.
AU  - Izumi,Y.
AU  - Hidaka,Y.
TI  - Community postnatal care and women's health.
JF  - Lancet (London, England)
DA  - 2002///
VL  - 360
IS  - 9330
SP  - 410
NS  - Amino 2002
ER  - 

TY  - JOUR
AU  - Ammerman Robert,T.
AU  - Putnam Frank,W.
AU  - Altaye Mekibib
AU  - Stevens Jack
AU  - Teeters Angelique,R.
AU  - Van Ginkel Judith,B.
TI  - A clinical trial of in-home CBT for depressed mothers in home visitation.
JF  - Behavior Therapy
DA  - 2013///
VL  - 44
IS  - 3
SP  - 359
EP  - 372
NS  - Ammerman 2013
ER  - 

TY  - JOUR
AU  - Ammerman Robert,T.
AU  - Putnam Frank,W.
AU  - Altaye Mekibib
AU  - Teeters Angelique,R.
AU  - Stevens Jack
AU  - Van Ginkel Judith,B.
TI  - Treatment of depressed mothers in home visiting: Impact on psychological distress and social functioning
JF  - Child Abuse &amp; Neglect
DA  - 2013///
VL  - 37
IS  - 8
SP  - 544
EP  - 554
NS  - Ammerman 2013a
ER  - 

TY  - JOUR
AU  - Ammerman Robert
AU  - Altaye Mekibib
AU  - Putnam Frank
AU  - Teeters Angelique
AU  - Zou Yuanshu
AU  - Ginkel Judith
TI  - Depression improvement and parenting in low-income mothers in home visiting.
JF  - Archives of Women's Mental Health
DA  - 2015///
VL  - 18
IS  - 3
SP  - 555
EP  - 563
NS  - Ammerman 2015
ER  - 

TY  - JOUR
AU  - Anjum,F.
AU  - Batool,Z.
TI  - An analytical study of contributory factors of postpartum depression among women in Punjab, Pakistan
JF  - Rawal Medical Journal
DA  - 2019///
VL  - 44
IS  - 1
SP  - 130
EP  - 133
NS  - Anjum 2019
ER  - 

TY  - JOUR
AU  - Anokye Reindolf
AU  - Acheampong Enoch
AU  - Budu-Ainooson Amy
AU  - Obeng Edmund Isaac
AU  - Akwasi Adjei Gyimah
TI  - Prevalence of postpartum depression and interventions utilized for its management.
JF  - Annals of General Psychiatry
DA  - 2018///
VL  - 17
IS  - 1
SP  - N.PAG
EP  - N.PAG
NS  - Anokye 2018
ER  - 

TY  - JOUR
AU  - Anton Raluca
AU  - David Daniel
TI  - A randomized clinical trial of a new preventive rational emotive and behavioral therapeutical program of prepartum and postpartum emotional distress
JF  - Journal of Evidence-Based Psychotherapies
DA  - 2015///
VL  - 15
IS  - 1
SP  - 3
EP  - 15
NS  - Anton 2015
ER  - 

TY  - JOUR
AU  - Appleby,L.
AU  - Warner,R.
AU  - Whitton,A.
AU  - Faragher,B.
TI  - A controlled study of fluoxetine and cognitive-behavioural counselling in the treatment of postnatal depression.
JF  - BMJ: British Medical Journal (International Edition)
DA  - 1997///
VL  - 314
IS  - 7085
SP  - 932
EP  - 936
NS  - Appleby 1997
ER  - 

TY  - JOUR
AU  - Arrais A,D.
AU  - Mourao M,A.
AU  - Fragalle,B.
TI  - The psychological prenatal program as a prevention tool for postpartum depression
JF  - Saude E Sociedade
DA  - 2014///
VL  - 23
IS  - 1
SP  - 251
EP  - 264
NS  - Arrais 2014
ER  - 

TY  - JOUR
AU  - Ashford M,T.
AU  - Olander E,K.
AU  - Rowe,H.
AU  - Fisher J R,W.
AU  - Ayers,S.
TI  - Feasibility and Acceptability of a Web-Based Treatment with Telephone Support for Postpartum Women With Anxiety: Randomized Controlled Trial
JF  - Jmir Mental Health
DA  - 2018///
VL  - 5
IS  - 2
SP  - e19
NS  - Ashford 2018
ER  - 

TY  - JOUR
AU  - Bahk W -M
AU  - Wang H,R.
AU  - Lee H,B.
AU  - Woo Y,S.
AU  - Min K,J.
AU  - Park Y -M
AU  - Jeong J -H
AU  - Seo J,S.
AU  - Jon D -I
TI  - Korean medication algorithm for depressive disorder: Comparisons with other treatment guidelines
JF  - International Journal of Neuropsychopharmacology
DA  - 2014///
VL  - 17
SP  - 84
NS  - Bahk 2014
ER  - 

TY  - JOUR
AU  - Bain Katherine
TI  - 'New beginnings' in South African shelters for the homeless: Piloting of a group psychotherapy intervention for high‐risk mother–infant dyads
JF  - Infant Mental Health Journal
DA  - 2014///
VL  - 35
IS  - 6
SP  - 591
EP  - 603
NS  - Bain 2014
ER  - 

TY  - JOUR
AU  - Baker,J.
AU  - Mancuso,M.
AU  - Montenegro,M.
AU  - Lyons,B.A.
TI  - Treating postpartum depression.
JF  - Physician Assistant
DA  - 2002///
VL  - 26
IS  - 10
SP  - 37
EP  - 44
NS  - Baker 2002
ER  - 

TY  - JOUR
AU  - Baker-Ericzen,M.J.
AU  - Mueggenborg,M.G.
AU  - Hartigan,P.
AU  - Howard,N.
AU  - Wilke,T.
TI  - Partnership for Women's Health: a new-age collaborative program for addressing maternal depression in the postpartum period.
JF  - Families, Systems &amp; Health: The Journal of Collaborative Family HealthCare
DA  - 2008///
VL  - 26
IS  - 1
SP  - 30
EP  - 43
NS  - Baker-Ericzen 2008
ER  - 

TY  - JOUR
AU  - Basu,D.
AU  - Barnwal,P.
TI  - Cognitive behaviour therapy for depressed Pakistani mothers...Lancet. 2008 Sep 13;372(9642):902-9
JF  - Lancet
DA  - 2008///
VL  - 372 North American Edition
IS  - 9656
SP  - 2111
EP  - 2112
NS  - Basu 2008
ER  - 

TY  - JOUR
AU  - Basu Debasish
AU  - Barnwal Pawan
TI  - Cognitive behaviour therapy for depressed Pakistani mothers
JF  - The Lancet
DA  - 2008///
VL  - 372
IS  - 9656
SP  - 2111
NS  - Basu 2008a
DO  - 10.1016/S0140-6736(08)61918-2
ER  - 

TY  - JOUR
AU  - Beeber L,S.
AU  - Cooper,C.
AU  - Van Noy B,E.
AU  - Schwartz T,A.
AU  - Blanchard H,C.
AU  - Canso,R.
AU  - Robb K,R.
AU  - Laudenbacber,C.
AU  - Emory S,L.
TI  - Flying under the radar - Engagement and retention of depressed low-income mothers in a mental health intervention
JF  - Advances in Nursing Science
DA  - 2007///
VL  - 30
IS  - 3
SP  - 221
EP  - 234
NS  - Beeber 2007
ER  - 

TY  - JOUR
AU  - Beeber L,S.
AU  - Schwartz T,A.
AU  - Holditch-Davis,D.
AU  - Canuso,R.
AU  - Lewis,V.
AU  - Hall H,W.
TI  - Parenting Enhancement, Interpersonal Psychotherapy to Reduce Depression in Low-Income Mothers of Infants and Toddlers A Randomized Trial
JF  - Nursing Research
DA  - 2013///
VL  - 62
IS  - 2
SP  - 82
EP  - 90
NS  - Beeber 2013
ER  - 

TY  - JOUR
AU  - Benhaïjoub Sarah
AU  - Ladenburger Antoinette
AU  - Lighezzolo Joelle
AU  - de Tychey Claude
TI  - Dépression maternelle et prévention: Approche clinique et projective = Maternal and perinatal depression and prevention: A clinical and projective approach
JF  - L'Évolution Psychiatrique
DA  - 2008///
VL  - 73
IS  - 2
SP  - 331
EP  - 352
NS  - Benhaïjoub 2008
ER  - 

TY  - JOUR
AU  - Benmhammed,H.
AU  - El Hayek,S.
AU  - Nassiri,A.
AU  - Bousalham,R.
AU  - Mesfioui,A.
AU  - Ouichou,A.
AU  - El Hessni,A.
TI  - Effects of lipopolysaccharide administration and maternal deprivation on anxiety and depressive symptoms in male and female Wistar rats: Neurobehavioral and biochemical assessments.
JF  - Behavioural brain research
DA  - 2019///
VL  - 362
SP  - 46
EP  - 55
NS  - Benmhammed 2019
ER  - 

TY  - JOUR
AU  - Berle J,O.
TI  - Psychiatric conditions in pregnancy and postpartum
JF  - Acta Obstetricia et Gynecologica Scandinavica
DA  - 2012///
VL  - 91
SP  - 37
NS  - Berle 2012
ER  - 

TY  - JOUR
AU  - Bevan Denise
AU  - Wittkowski Anja
AU  - Wells Adrian
TI  - A Multiple-Baseline Study of the Effects Associated With Metacognitive Therapy in Postpartum Depression.
JF  - Journal of Midwifery &amp; Women's Health
DA  - 2013///
VL  - 58
IS  - 1
SP  - 69
EP  - 75
NS  - Bevan 2013
ER  - 

TY  - JOUR
AU  - Bhat Amritha
AU  - Grote Nancy,K.
AU  - Russo Joan
AU  - Lohr Mary Jane
AU  - Jung Hyunzee
AU  - Rouse Caroline,E.
AU  - Howell Elaine,C.
AU  - Melville Jennifer,L.
AU  - Carson Kathy
AU  - Katon Wayne
TI  - Collaborative Care for Perinatal Depression Among Socioeconomically Disadvantaged Women: Adverse Neonatal Birth Events and Treatment Response.
JF  - Psychiatric Services
DA  - 2017///
VL  - 68
IS  - 1
SP  - 17
EP  - 24
NS  - Bhat 2017
ER  - 

TY  - JOUR
AU  - Bhatia,S.C.
AU  - Bhatia,S.K.
TI  - Depression in women: diagnostic and treatment considerations.
JF  - American family physician
DA  - 1999///
VL  - 60
IS  - 1
SP  - 225
EP  - 34, 239
NS  - Bhatia 1999
ER  - 

TY  - JOUR
AU  - Birkhead Ana C Sanchez
TI  - Community-based social support program for women with postpartum depression.
JF  - Communicating Nursing Research
DA  - 2013///
VL  - 46
SP  - 585
EP  - 585
NS  - Birkhead 2013
ER  - 

TY  - JOUR
AU  - Blackmore Emma Robertson
AU  - Chaudron Linda,H.
TI  - Postpartum depression: recognition and intervention.
JF  - Journal of Clinical Outcomes Management
DA  - 2012///
VL  - 19
IS  - 3
SP  - 133
EP  - 142
NS  - Blackmore 2012
ER  - 

TY  - JOUR
AU  - Bland,P.
TI  - Tackling postnatal depression in primary care.
JF  - The Practitioner
DA  - 2009///
VL  - 253
IS  - 1716
SP  - 5
NS  - Bland 2009
ER  - 

TY  - CPAPER
AU  - Bledsoe-Mansori S,E.
AU  - Rizo C,F.
AU  - Candace,K.
AU  - Doernberg,A.
AU  - Bellows,A.
AU  - Sommer A,R.
AU  - Wike,T.
TI  - Adapting IPT to treat perinatal depression in low-income adolescents: Findings from a mixed methods feasibility study conducted in public health prenatal care clinics
JF  - Archives of Women's Mental Health
DA  - 2013///
VL  - 16
NS  - Bledsoe-Mansori 2013
ER  - 

TY  - JOUR
AU  - Bloch,M.
AU  - Meiboom,H.
AU  - Lorberblat,M.
AU  - Aharonov,I.
AU  - Bluvshtein,I.
AU  - Ben-Itzhak,S.
AU  - Schreiber,S.
TI  - Treatment of postpartum depression with psychotherapy and add-on sertraline: A double-blind, randomised, placebo-controlled study
JF  - European Neuropsychopharmacology
DA  - 2011///
VL  - 21
SP  - S359
EP  - S360
NS  - Bloch 2011
ER  - 

TY  - JOUR
AU  - Bloch Miki
AU  - Meiboom Hadas
AU  - Lorberblatt Merona
AU  - Bluvstein Irit
AU  - Aharonov Inbar
AU  - Schreiber Shaul
TI  - The effect of sertraline add-on to brief dynamic psychotherapy for the treatment of postpartum depression: A randomized, double-blind, placebo-controlled study
JF  - The Journal of Clinical Psychiatry
DA  - 2012///
VL  - 73
IS  - 2
SP  - 235
EP  - 241
NS  - Bloch 2012
ER  - 

TY  - JOUR
AU  - Blum,L.D.
TI  - Postpartum depression...Wisner KL, Parry BL, Piontek CM. Postpartum depression. N Engl J Med 2002;347:194-9
JF  - New England Journal of Medicine
DA  - 2003///
VL  - 348
IS  - 13
SP  - 1294
EP  - 1294
NS  - Blum 2003
ER  - 

TY  - JOUR
AU  - Boath Elizabeth
AU  - Cox John
AU  - Lewis Martyn
AU  - Jones Peter
AU  - Pryce Alison
TI  - When the cradle falls: The treatment of postnatal depression in a psychiatric day hospital compared with routine primary care
JF  - Journal of Affective Disorders
DA  - 1999///
VL  - 53
IS  - 2
SP  - 143
EP  - 151
NS  - Boath 1999
ER  - 

TY  - JOUR
AU  - Brandon Anna
AU  - Ceccotti Nadia
AU  - Hynan Linda
AU  - Shivakumar Geetha
AU  - Johnson Neysa
AU  - Jarrett Robin
TI  - Proof of concept: Partner-Assisted Interpersonal Psychotherapy for perinatal depression.
JF  - Archives of Women's Mental Health
DA  - 2012///
VL  - 15
IS  - 6
SP  - 469
EP  - 480
NS  - Brandon 2012
ER  - 

TY  - JOUR
AU  - Brugha T,S.
AU  - Morrell C,J.
AU  - Slade,P.
AU  - Walters S,J.
TI  - Universal prevention of depression in women postnatally: cluster randomized trial evidence in primary care.
JF  - Psychological Medicine
DA  - 2011///
VL  - 41
IS  - 4
SP  - 739
EP  - 748
NS  - Brugha 2011
ER  - 

TY  - JOUR
AU  - Buck Katherine
AU  - Zekri Sana
AU  - Nguyen Linh
AU  - Ogar U Jeff
TI  - Cognitive Behavior Therapy for Postpartum Depression.
JF  - American Family Physician
DA  - 2019///
VL  - 100
IS  - 4
SP  - 244
EP  - 245
NS  - Buck 2019
ER  - 

TY  - JOUR
AU  - Cauli,G.
AU  - Iapichino,E.
AU  - Rucci,P.
AU  - Quartieri Bollani,M.
AU  - Marconi A,M.
AU  - Bassi,M.
AU  - Gala,C.
TI  - Promoting the well-being of mothers with multidisciplinary psychosocial interventions in the perinatal period.
JF  - Journal of Affective Disorders
DA  - 2019///
VL  - 246
SP  - 148
EP  - 156
NS  - Cauli 2019
ER  - 

TY  - JOUR
AU  - Chabrol,H.
AU  - Teissedre,F.
AU  - Santrisse,K.
AU  - Armitage,J.
AU  - Saint-Jean,M.
TI  - [Acceptability of antidepressants and psychotherapies in the depressions of the post-partum: inquiry to 198 delivered].
JF  - L'Encephale
DA  - 2001///
VL  - 27
IS  - 4
SP  - 381
EP  - 2
NS  - Chabrol 2001
ER  - 

TY  - JOUR
AU  - Chabrol,H.
AU  - Teissedre,F.
AU  - Saint-Jean,M.
AU  - Teisseyre,N.
AU  - Sistac,C.
AU  - Michaud,C.
AU  - Roge,B.
TI  - [Detection, prevention and treatment of postpartum depression: a controlled study of 859 patients].
JF  - L'Encephale
DA  - 2002///
VL  - 28
IS  - 1
SP  - 65
EP  - 70
NS  - Chabrol 2002
ER  - 

TY  - JOUR
AU  - Chun-Liu Qiu
AU  - Bo Xiao
AU  - Wen-Jiao Xie
TI  - A Controlled Clinical Trial of Citalopram and Citalopram Combined with Psychotherapy in the Treatment of Postpartum Depression
JF  - Chinese Mental Health Journal
DA  - 2005///
VL  - 19
IS  - 12
SP  - 847
EP  - 848
NS  - Chun-Liu 2005
ER  - 

TY  - JOUR
AU  - Chung J P,Y.
TI  - Interpersonal Psychotherapy for Postnatal Anxiety Disorder.
JF  - East Asian Arch Psychiatry
DA  - 2015///
VL  - 25
IS  - 2
SP  - 88
EP  - 94
NS  - Chung 2015
C3  - PubMed 26118748
ER  - 

TY  - JOUR
AU  - Clarici Andrea
AU  - Pellizzoni Sandra
AU  - Guaschino Secondo
AU  - Alberico Salvatore
AU  - Bembich Stefano
AU  - Giuliani Rosella
AU  - Short Antonia
AU  - Guarino Giuseppina
AU  - Panksepp Jaak
TI  - Intranasal adminsitration of oxytocin in postnatal depression: Implications for psychodynamic psychotherapy from a randomized double-blind pilot study
JF  - Frontiers in Psychology
DA  - 2015///
VL  - 6
SP  - 426
NS  - Clarici 2015
ER  - 

TY  - JOUR
AU  - Clark Roseanne
AU  - Tluczek Audrey
AU  - Brown Roger
TI  - A mother-infant therapy group model for postpartum depression
JF  - Infant Mental Health Journal
DA  - 2008///
VL  - 29
IS  - 5
SP  - 514
EP  - 536
NS  - Clark 2008
ER  - 

TY  - CPAPER
AU  - Clark,R.
TI  - Theoretical basis, development, structure and efficacy of the mother-infant therapy group model of treatment for postpartum depression
JF  - Archives of Women's Mental Health
DA  - 2011///
VL  - 14
NS  - Clark 2011
ER  - 

TY  - JOUR
AU  - Cooper Peter,J.
AU  - Murray Lynne
AU  - Wilson Anji
AU  - Romaniuk Helena
TI  - Controlled trial of the short- and long-term effect of psychological treatment of post-partum depression 1 Impact on maternal mood
JF  - The British Journal of Psychiatry
DA  - 2003///
VL  - 182
IS  - 5
SP  - 412
EP  - 419
NS  - Cooper 2003
ER  - 

TY  - JOUR
AU  - Danaher Brian,G.
AU  - Milgrom Jeannette
AU  - Seeley John,R.
AU  - Stuart Scott
AU  - Schembri Charlene
AU  - Tyler Milagra,S.
AU  - Ericksen Jennifer
AU  - Lester Whitney
AU  - Gemmill Alan,W.
AU  - Kosty Derek,B.
AU  - Lewinsohn Peter
TI  - MomMoodBooster web-based intervention for postpartum depression: feasibility trial results.
JF  - Journal of medical Internet research
DA  - 2013///
VL  - 15
IS  - 11
SP  - e242
EP  - e242
NS  - Danaher 2013
DO  - https://doi.org/10.2196/jmir.2876
ER  - 

TY  - JOUR
AU  - Dennis,C.L.
AU  - Creedy,D.
TI  - Psychosocial and psychological interventions for preventing postpartum depression.
JF  - Cochrane Database of Systematic Reviews
DA  - 2004///
IS  - 4
NS  - Dennis 2004
ER  - 

TY  - JOUR
AU  - Dennis,C.
AU  - Hodnett,E.D.
TI  - Psychosocial and psychological interventions for treating postpartum depression.
JF  - Cochrane Database of Systematic Reviews
DA  - 2007///
IS  - 4
NS  - Dennis 2007
ER  - 

TY  - JOUR
AU  - Dennis,C.
AU  - Hodnett,E.
AU  - Kenton,L.
AU  - Weston,J.
AU  - Zupancic,J.
AU  - Stewart,D.E.
AU  - Kiss,A.
TI  - Effect of peer support on prevention of postnatal depression among high risk women: multisite randomised controlled trial.
JF  - BMJ: British Medical Journal (Overseas &amp; Retired Doctors Edition)
DA  - 2009///
VL  - 338
SP  - 280
EP  - 284
NS  - Dennis 2009
ER  - 

TY  - JOUR
AU  - Dennis,C.
TI  - Training health visitors to identify and treat depressive symptoms with psychological approaches reduces postnatal depression.
JF  - Evidence Based Mental Health
DA  - 2009///
VL  - 12
IS  - 3
SP  - 83
EP  - 83
NS  - Dennis 2009a
ER  - 

TY  - JOUR
AU  - Dennis Cindy-Lee
AU  - Ravitz Paula
AU  - Grigoriadis Sophie
AU  - Jovellanos Melissa
AU  - Hodnett Ellen
AU  - Ross Lori
AU  - Zupancic John
TI  - The effect of telephone-based interpersonal psychotherapy for the treatment of postpartum depression: study protocol for a randomized controlled trial.
JF  - Trials
DA  - 2012///
VL  - 13
IS  - 1
SP  - 38
EP  - 38
NS  - Dennis 2012
ER  - 

TY  - JOUR
AU  - Dennis C,L.
AU  - Dowswell,T.
TI  - Review: Psychosocial and psychological interventions reduce postpartum depression
JF  - Annals of Internal Medicine
DA  - 2013///
VL  - 159
IS  - 4
SP  - JC8
NS  - Dennis 2013
ER  - 

TY  - JOUR
AU  - Dennis Cindy-Lee
TI  - Psychosocial interventions for the treatment of perinatal depression.
JF  - Best Practice &amp; Research: Clinical Obstetrics &amp; Gynaecology
DA  - 2014///
VL  - 28
IS  - 1
SP  - 97
EP  - 111
NS  - Dennis 2014
ER  - 

TY  - CPAPER
AU  - Dennis C-L
AU  - Ravitz,P.
AU  - Grigoriadis,S.
AU  - Jovellanos,M.
AU  - Hodnett,E.
AU  - Ross,L.
AU  - Zupancic,J.
TI  - A multi-site randomized controlled trial to evaluate the effect of telephone-based interpersonal psychotherapy by trained nurses for the treatment of postpartum depression
JF  - Archives of Women's Mental Health
DA  - 2015///
VL  - 18
SP  - 288‐289
NS  - Dennis 2015
ER  - 

TY  - JOUR
AU  - Dennis,C.L.
AU  - Grigoriadis,S.
AU  - Zupancic,J.
AU  - Kiss,A.
AU  - Ravitz,P.
TI  - Telephone-based nurse-delivered interpersonal psychotherapy for postpartum depression: nationwide randomised controlled trial.
JF  - The British journal of psychiatry : the journal of mental science
DA  - 2020///
VL  - 216
IS  - 4
SP  - 189
EP  - 196
NS  - Dennis 2020
ER  - 

TY  - JOUR
AU  - Dere S,S.
AU  - Jhalani,A.
AU  - Ghildiyal,R.
TI  - Decoding post partum depression challenge to motherhood-a study from perinatal psychiatric service out-patient department from rural maharashtra
JF  - Indian Journal of Psychiatry
DA  - 2018///
VL  - 60
IS  - 5
SP  - S8–S9
NS  - Dere 2018
ER  - 

TY  - JOUR
AU  - Di Venanzio,C.
AU  - Pacitti,F.
AU  - Rossetti M,C.
AU  - Santarelli,V.
AU  - Gregori,E.
AU  - D'Alfonso,A.
AU  - Carta,G.
AU  - Rossi,A.
TI  - Perinatal depression screening and early treatment
JF  - Journal of Psychopathology
DA  - 2017///
VL  - 23
IS  - 3
SP  - 99
EP  - 104
NS  - Di Venanzio 2017
ER  - 

TY  - JOUR
AU  - Duffecy,J.
AU  - Grekin,R.
AU  - Hinkel,H.
AU  - Gallivan,N.
AU  - Nelson,G.
AU  - O'Hara,M.W.
TI  - A Group-Based Online Intervention to Prevent Postpartum Depression (Sunnyside): Feasibility Randomized Controlled Trial.
JF  - JMIR mental health
DA  - 2019///
VL  - 6
IS  - 5
SP  - e10778
NS  - Duffecy 2019
ER  - 

TY  - JOUR
AU  - Dugravier Romain
AU  - Tubach Florence
AU  - Saias Thomas
AU  - Guedeney Nicole
AU  - Pasquet Blandine
AU  - Purper-Ouakil Diane
AU  - Tereno Susana
AU  - Welniarz Bertrand
AU  - Matos Joana
AU  - Guedeney Antoine
AU  - Greacen Tim
TI  - Impact of a manualized multifocal perinatal home- visiting program using psychologists on postnatal depression: The CAPEDP randomized controlled trial
JF  - PLoS ONE
DA  - 2013///
VL  - 8
IS  - 8
SP  - e72216
NS  - Dugravier 2013
ER  - 

TY  - JOUR
AU  - Duval Catherine
AU  - Desrochers Alexandra Bisson
AU  - El-Baalbaki Ghassan
AU  - Bégin Jean
TI  - The clinical relevance of an interpersonal-psychotherapy-oriented postnatal program for a non-clinical sample of Chinese first-time mothers: A comment on Gao and colleagues (2015) and authors’ response...paper by Gao et al. (2015) published in the International Journal of Nursing Studies.
JF  - International Journal of Nursing Studies
DA  - 2016///
VL  - 55
SP  - 135
EP  - 137
NS  - Duval 2016
ER  - 

TY  - JOUR
AU  - Duval Catherine
AU  - Desrochers Alexandra Bisson
AU  - El-Baalbaki Ghassan
AU  - Bégin Jean
TI  - The clinical relevance of an interpersonal-psychotherapy-oriented postnatal program for a non-clinical sample of Chinese first-time mothers: A comment on Gao and colleagues (2015) and authors’ response
JF  - International Journal of Nursing Studies
DA  - 2016/03/01
VL  - 55
SP  - 135
EP  - 137
NS  - Duval 2016a
DO  - https://doi.org/10.1016/j.ijnurstu.2015.10.020
ER  - 

TY  - JOUR
AU  - Edmond,K.M.
TI  - The Importance of Interventions to Improve Maternal Mental Health.
JF  - Journal of tropical pediatrics
DA  - 2017///
VL  - 63
IS  - 1
SP  - 1
EP  - 3
NS  - Edmond 2017
ER  - 

TY  - JOUR
AU  - Epperson,C.N.
AU  - Epperson C,N.
TI  - Postpartum major depression: detection and treatment.
JF  - American Family Physician
DA  - 1999///
VL  - 59
IS  - 8
SP  - 2247
EP  - 2254
NS  - Epperson 1999
ER  - 

TY  - JOUR
AU  - Fathi-Ashtiani,A.
AU  - Ahmadi,A.
AU  - Ghobari-Bonab,B.
AU  - Azizi,M.P.
AU  - Saheb-Alzamani,S.M.
TI  - Randomized Trial of Psychological Interventions to Preventing Postpartum Depression among Iranian First-time Mothers.
JF  - International journal of preventive medicine
DA  - 2015///
VL  - 6
SP  - 109
NS  - Fathi-Ashtiani 2015
ER  - 

TY  - JOUR
AU  - Fathi-Ashtiani Ali
AU  - Ahmadi Ahmad
AU  - Ghobari-Bonab Bagher
AU  - Azizi Mohammed
AU  - Saheb-Alzamani Sayeh
TI  - Randomized trial of psychological interventions to preventing postpartum depression among Iranian first-time mothers
JF  - Int J Prev Med
DA  - 2015/1/1
VL  - 6
IS  - 1
SP  - 109
NS  - Fathi-Ashtiani 2015a
DO  - 10.4103/2008-7802.169078
ER  - 

TY  - JOUR
AU  - Fitelson,E.
AU  - Kim,S.
AU  - Baker,A.S.
AU  - Leight,K.
TI  - Treatment of postpartum depression: clinical, psychological and pharmacological options.
JF  - International journal of women's health
DA  - 2010///
VL  - 3
SP  - 1
EP  - 14
NS  - Fitelson 2010
ER  - 

TY  - CPAPER
AU  - Flanagan,T.
AU  - Mosen,S.
AU  - Monk,S.
AU  - White,H.
TI  - Computerized skills-based psychotherapy for postpartum depression versus treatment as usual
JF  - Archives of Women's Mental Health
DA  - 2011///
VL  - 14
SP  - 89–163
NS  - Flanagan 2011
ER  - 

TY  - JOUR
AU  - Forman David,R.
AU  - O'Hara Michael,W.
AU  - Stuart Scott
AU  - Gorman Laura,L.
AU  - Larsen Karin,E.
AU  - Coy Katherine,C.
TI  - Effective treatment for postpartum depression is not sufficient to improve the developing mother-child relationship
JF  - Development and Psychopathology
DA  - 2007///
VL  - 19
IS  - 2
SP  - 585
EP  - 602
NS  - Forman 2007
ER  - 

TY  - JOUR
AU  - Ganga Nima
AU  - O'Donnell Karen
AU  - Turner Elizabeth,L.
AU  - Gallis John
AU  - Sikander Siham
AU  - Bangash Omer
AU  - Zaidi Ahmed
AU  - Bates Lisa
AU  - Rahman Atif
AU  - Maselko Joanna
TI  - The effectiveness of the peer delivered Thinking Healthy Plus (THPP+) Programme for maternal depression and child socio-emotional development in Pakistan: study protocol for a three-year cluster randomized controlled trial.
JF  - Trials
DA  - 2016///
VL  - 17
SP  - 1
EP  - 11
NS  - Ganga 2016
ER  - 

TY  - JOUR
AU  - Gao,L.
AU  - Chan,S.W.
AU  - Li,X.
AU  - Chen,S.
AU  - Hao,Y.
TI  - Evaluation of an interpersonal-psychotherapy-oriented childbirth education programme for Chinese first-time childbearing women: A randomised controlled trial.
JF  - International journal of nursing studies
DA  - 2010///
VL  - 47
IS  - 10
SP  - 1208
EP  - 1216
NS  - Gao 2010
DO  - https://doi.org/10.1016/j.ijnurstu.2010.03.002
ER  - 

TY  - JOUR
AU  - Gao Ling-ling
AU  - Chan Sally Wai-chi
AU  - Sun Ke
TI  - Effects of an interpersonal-psychotherapy-oriented childbirth education programme for Chinese first-time childbearing women at 3-month follow up: Randomised controlled trial.
JF  - International Journal of Nursing studies
DA  - 2012///
VL  - 49
IS  - 3
SP  - 274
EP  - 281
NS  - Gao 2012
ER  - 

TY  - JOUR
AU  - Genovez,M.
AU  - Vanderkruik,R.
AU  - Lemon,E.
AU  - Dimidjian,S.
TI  - Psychotherapeutic Treatments for Depression During Pregnancy
JF  - Clinical Obstetrics and Gynecology
DA  - 2018///
VL  - 61
IS  - 3
SP  - 562
EP  - 572
NS  - Genovez 2018
ER  - 

TY  - JOUR
AU  - Gillibrand Rebecca
TI  - Surviving postnatal depression
JF  - The Psychologist
DA  - 2012///
VL  - 25
IS  - 10
SP  - 756
EP  - 758
NS  - Gillibrand 2012
ER  - 

TY  - JOUR
AU  - Gjerdingen,D.
TI  - The effectiveness of various postpartum depression treatments and the impact of antidepressant drugs on nursing infants.
JF  - The Journal of the American Board of Family Practice
DA  - 2003///
VL  - 16
IS  - 5
SP  - 372
EP  - 82
NS  - Gjerdingen 2003
ER  - 

TY  - JOUR
AU  - Glangeaud-Freudenthal,N.M.
AU  - Boyce,P.
TI  - Postpartum depression: risk-factors and treatments--introduction.
JF  - Archives of women's mental health
DA  - 2003///
VL  - 6 Suppl 2
SP  - S31
EP  - 2
NS  - Glangeaud-Freudenthal 2003
ER  - 

TY  - JOUR
AU  - Glavin Kari
AU  - Smith Lars
AU  - Sørum Ragnhild
AU  - Ellefsen Bodil
TI  - Redesigned community postpartum care to prevent and treat postpartum depression in women - a one-year follow-up study.
JF  - Journal of Advanced Nursing (John Wiley &amp; Sons, Inc.)
DA  - 2010///
VL  - 19
IS  - 21-22
SP  - 3051
EP  - 3062
NS  - Glavin 2010
ER  - 

TY  - JOUR
AU  - Glavin Kari
AU  - Smith Lars
AU  - Sørum Ragnhild
AU  - Ellefsen Bodil
TI  - Supportive counselling by public health nurses for women with postpartum depression.
JF  - Journal of Advanced Nursing (John Wiley &amp; Sons, Inc.)
DA  - 2010///
VL  - 66
IS  - 6
SP  - 1317
EP  - 1327
NS  - Glavin 2010a
ER  - 

TY  - JOUR
AU  - Goeser A,L.
TI  - Postpartum depression
JF  - US Pharm
DA  - 2008///
VL  - 33
IS  - 11
SP  - 16
EP  - 20
NS  - Goeser 2008
ER  - 

TY  - JOUR
AU  - Goldbort,J.G.
TI  - Collaborative initiatives for postpartum depression.
JF  - AWHONN lifelines
DA  - 2005///
VL  - 9
IS  - 5
SP  - 377
EP  - 81
NS  - Goldbort 2005
ER  - 

TY  - JOUR
AU  - Goldvarg Ester
AU  - Kissen Morton
TI  - Group psychotherapy for women suffering from postpartum depression
JF  - Group
DA  - 2011///
VL  - 35
IS  - 3
SP  - 235
EP  - 246
NS  - Goldvarg 2011
ER  - 

TY  - JOUR
AU  - Goodman Sherryl,H.
AU  - Broth Michelle,R.
AU  - Hall Christine,M.
AU  - Stowe Zachary,N.
TI  - Treatment of postpartum depression in mothers: Secondary benefits to the infants
JF  - Infant Mental Health Journal
DA  - 2008///
VL  - 29
IS  - 5
SP  - 492
EP  - 513
NS  - Goodman 2008
ER  - 

TY  - JOUR
AU  - Goodman Janice,H.
AU  - Guarino Antony,J.
AU  - Prager Joanna,E.
TI  - Perinatal Dyadic Psychotherapy: Design, Implementation, and Acceptability.
JF  - Journal of Family Nursing
DA  - 2013///
VL  - 19
IS  - 3
SP  - 295
EP  - 323
NS  - Goodman 2013
ER  - 

TY  - JOUR
AU  - Goodman Janice
AU  - Prager Joanna
AU  - Goldstein Richard
AU  - Freeman Marlene
TI  - Perinatal Dyadic Psychotherapy for postpartum depression: a randomized controlled pilot trial.
JF  - Archives of Women's Mental Health
DA  - 2015///
VL  - 18
IS  - 3
SP  - 493
EP  - 506
NS  - Goodman 2015
ER  - 

TY  - JOUR
AU  - Grote N,K.
AU  - Frank,E.
TI  - Difficult-to-treat depression: The role of contexts and comorbidities
JF  - Biological Psychiatry
DA  - 2003///
VL  - 53
IS  - 8
SP  - 660
EP  - 670
NS  - Grote 2003
ER  - 

TY  - JOUR
AU  - Grote,N.K.
AU  - Bledsoe,S.E.
AU  - Swartz,H.A.
AU  - Frank,E.
TI  - Feasibility of providing culturally relevant, brief interpersonal psychotherapy for antenatal depression in an obstetrics clinic: a pilot study.
JF  - Research on Social Work Practice
DA  - 2004///
VL  - 14
IS  - 6
SP  - 397
EP  - 407
NS  - Grote 2004
ER  - 

TY  - JOUR
AU  - Grote Nancy,K.
AU  - Bledsoe Sarah,E.
AU  - Swartz Holly,A.
AU  - Frank Ellen
TI  - Culturally Relevant Psychotherapy for Perinatal Depression in Low-Income Ob/Gyn Patients
JF  - Clinical Social Work Journal
DA  - 2004///
VL  - 32
IS  - 3
SP  - 327
EP  - 347
NS  - Grote 2004a
ER  - 

TY  - JOUR
AU  - Grote,N.K.
AU  - Swartz,H.A.
AU  - Geibel,S.L.
AU  - Zuckoff,A.
AU  - Houck,P.R.
AU  - Frank,E.
AU  - Grote Nancy,K.
AU  - Swartz Holly,A.
AU  - Geibel Sharon,L.
AU  - Zuckoff Allan
AU  - Houck Patricia,R.
AU  - Frank Ellen
TI  - A randomized controlled trial of culturally relevant, brief interpersonal psychotherapy for perinatal depression.
JF  - Psychiatric Services
DA  - 2009///
VL  - 60
IS  - 3
SP  - 313
EP  - 321
NS  - Grote 2009
ER  - 

TY  - CPAPER
AU  - Grote N,K.
AU  - Swartz H,A.
AU  - Geibel,S.
AU  - Frank,E.
TI  - Culturally relevant psychotherapy for perinatal depression
JF  - Archives of Women's Mental Health
DA  - 2011///
VL  - 14
NS  - Grote 2011
ER  - 

TY  - JOUR
AU  - Grote Nancy,K.
AU  - Katon Wayne,J.
AU  - Russo Joan,E.
AU  - Lohr Mary Jane
AU  - Curran Mary
AU  - Galvin Erin
AU  - Carson Kathy
TI  - COLLABORATIVE CARE FOR PERINATAL DEPRESSION IN SOCIOECONOMICALLY DISADVANTAGED WOMEN: A RANDOMIZED TRIAL.
JF  - Depression &amp; Anxiety (1091-4269)
DA  - 2015///
VL  - 32
IS  - 11
SP  - 821
EP  - 834
NS  - Grote 2015
ER  - 

TY  - JOUR
AU  - Grote,N.K.
AU  - Katon,W.J.
AU  - Russo,J.E.
AU  - Lohr,M.J.
AU  - Curran,M.
AU  - Galvin,E.
AU  - Carson,K.
TI  - A Randomized Trial of Collaborative Care for Perinatal Depression in Socioeconomically Disadvantaged Women: The Impact of Comorbid Posttraumatic Stress Disorder.
JF  - The Journal of clinical psychiatry
DA  - 2016///
VL  - 77
IS  - 11
SP  - 1527
EP  - 1537
NS  - Grote 2016
ER  - 

TY  - JOUR
AU  - Grote N,K.
AU  - Simon G,E.
AU  - Russo,J.
AU  - Lohr M,J.
AU  - Carson,K.
AU  - Katon,W.
TI  - Incremental Benefit-Cost of MOMCare: Collaborative Care for Perinatal Depression Among Economically Disadvantaged Women
JF  - Psychiatric Services
DA  - 2017///
VL  - 68
IS  - 11
SP  - 1164
EP  - 1171
NS  - Grote 2017
ER  - 

TY  - JOUR
AU  - Gruen Dawn,S.
TI  - A group psychotherapy approach to postpartum depression
JF  - International Journal of Group Psychotherapy
DA  - 1993///
VL  - 43
IS  - 2
SP  - 191
EP  - 203
NS  - Gruen 1993
ER  - 

TY  - JOUR
AU  - Guille,C.
AU  - Douglas,E.
TI  - Telephone delivery of interpersonal psychotherapy by certified nurse-midwives may help reduce symptoms of postpartum depression.
JF  - Evidence-based nursing
DA  - 2017///
VL  - 20
IS  - 1
SP  - 12
EP  - 13
NS  - Guille 2017
ER  - 

TY  - JOUR
AU  - Gureje Oye
AU  - Oladeji Bibilola,D.
AU  - Montgomery Alan,A.
AU  - Araya Ricardo
AU  - Bello Toyin
AU  - Chisholm Dan
AU  - Groleau Danielle
AU  - Kirmayer Laurence,J.
AU  - Kola Lola
AU  - Olley Lydia,B.
AU  - Tan Wei
AU  - Zelkowitz Phyllis
TI  - High- versus low-intensity interventions for perinatal depression delivered by non-specialist primary maternal care providers in Nigeria: cluster randomised controlled trial (the EXPONATE trial).
JF  - British Journal of Psychiatry
DA  - 2019///
VL  - 215
IS  - 3
SP  - 528
EP  - 535
NS  - Gureje 2019
ER  - 

TY  - JOUR
AU  - Guscott Richard,G.
AU  - Steiner Meir
TI  - A multidisciplinary treatment approach to postpartum psychoses
JF  - The Canadian Journal of Psychiatry / La Revue canadienne de psychiatrie
DA  - 1991///
VL  - 36
IS  - 8
SP  - 551
EP  - 556
NS  - Guscott 1991
ER  - 

TY  - JOUR
AU  - Gutteridge,K.
TI  - Postnatal depression -- an integrative psychotherapeutic group approach.
JF  - MIDIRS Midwifery Digest
DA  - 2002///
VL  - 12
IS  - 1
SP  - 85
EP  - 88
NS  - Gutteridge 2002
ER  - 

TY  - JOUR
AU  - Hall Eleanore,M.
AU  - Shahidullah Jeffrey,D.
AU  - Lassen Stephen,R.
TI  - Development of postpartum depression interventions for mothers of premature infants: a call to target low-SES NICU families.
JF  - Journal of Perinatology
DA  - 2020///
VL  - 40
IS  - 1
SP  - 1
EP  - 9
NS  - Hall 2020
ER  - 

TY  - JOUR
AU  - Hartl,K.
AU  - Kainer,F.
AU  - Kastner,R.
AU  - Stauber,M.
AU  - Friese,K.
TI  - Symptome, diagnostik, risikofaktoren und therapie der wochenbettdepressionSymptoms, diagnostic tools, risk factors and therapy of postpartum depression
JF  - Zeitschrift fur Klinische Psychologie, Psychiatrie und Psychotherapie
DA  - 2005///
VL  - 53
IS  - 4
SP  - 305
EP  - 314
NS  - Hartl 2005
ER  - 

TY  - JOUR
AU  - Hendrick,V.
TI  - Alternative treatments for postpartum depression.
JF  - Psychiatric Times
DA  - 2003///
VL  - 20
IS  - 8
SP  - 50
EP  - 51
NS  - Hendrick 2003
ER  - 

TY  - JOUR
AU  - Hendrick,V.
TI  - Treatment of postnatal depression: effective interventions are available, but the condition remains underdiagnosed.
JF  - BMJ: British Medical Journal (International Edition)
DA  - 2003///
VL  - 327
IS  - 7422
SP  - 1003
EP  - 1004
NS  - Hendrick 2003a
ER  - 

TY  - JOUR
AU  - Hendrick,V.
TI  - Treatment of postnatal depression.
JF  - BMJ (Clinical research ed.)
DA  - 2003///
VL  - 327
IS  - 7422
SP  - 1003
EP  - 4
NS  - Hendrick 2003b
ER  - 

TY  - JOUR
AU  - Highet,N.
AU  - Drummond,P.
TI  - A comparative evaluation of community treatments for post-partum depression: implications for treatment and management practices.
JF  - Australian &amp; New Zealand Journal of Psychiatry
DA  - 2004///
VL  - 38
IS  - 4
SP  - 212
EP  - 218
NS  - Highet 2004
ER  - 

TY  - JOUR
AU  - Hofecker-Fallahpour,M.
AU  - ZinkernageI-Burri Ch
AU  - Stöckli,B.
AU  - Wüsten,G.
AU  - Stieglitz R -D
AU  - Riecher-Rössler,A.
TI  - Gruppentherapie bei Depression in der frühen Mutterschaft: Erste Ergebnisse einer Pilotstudie = Group therapy for depression during early motherhood: First results of a pilot study
JF  - Der Nervenarzt
DA  - 2003///
VL  - 74
IS  - 9
SP  - 767
EP  - 774
NS  - Hofecker-Fallahpour 2003
ER  - 

TY  - JOUR
AU  - Hofecker-Fallahpour,M.
AU  - Zinkernagel-Burri Ch
AU  - Stöckli,B.
AU  - Wüsten,G.
AU  - Stieglitz R-D
AU  - Riecher-Rössler,A.
TI  - Gruppentherapie bei Depression in der frühen Mutterschaft
JF  - Der Nervenarzt
DA  - 2003/09/01
VL  - 74
IS  - 9
SP  - 767
EP  - 774
NS  - Hofecker-Fallahpour 2003a
DO  - 10.1007/s00115-002-1415-z
ER  - 

TY  - JOUR
AU  - Hoffbrand,S.
AU  - Howard,L.
AU  - Crawley,H.
TI  - Antidepressant drug treatment for postnatal depression.
JF  - The Cochrane database of systematic reviews
DA  - 2001///
VL  - -
IS  - 2
SP  - CD002018
NS  - Hoffbrand 2001
ER  - 

TY  - JOUR
AU  - Hohm Erika
AU  - Zohsel Katrin
AU  - Schmidt Martin,H.
AU  - Esser Günter
AU  - Brandeis Daniel
AU  - Banaschewski Tobias
AU  - Laucht Manfred
TI  - Beeinträchtigter Start ins Leben: Langfristige Auswirkungen der postpartalen Depression und der Einfluss des mütterlichen Interaktionsverhaltens = Impaired start into life: Long-term effects of postpartum depression and the role of maternal interactional behavior
JF  - Kindheit und Entwicklung: Zeitschrift für Klinische Kinderpsychologie
DA  - 2017///
VL  - 26
IS  - 4
SP  - 210
EP  - 220
NS  - Hohm 2017
ER  - 

TY  - JOUR
AU  - Holden J,M.
AU  - Sagovsky,R.
AU  - Cox J,L.
TI  - COUNSELING IN A GENERAL-PRACTICE SETTING - CONTROLLED-STUDY OF HEALTH VISITOR INTERVENTION IN TREATMENT OF POSTNATAL DEPRESSION
JF  - British Medical Journal
DA  - 1989///
VL  - 298
IS  - 6668
SP  - 223
EP  - 226
NS  - Holden 1989
ER  - 

TY  - JOUR
AU  - Homewood Ellen
AU  - Tweed Alison
AU  - Cree Michelle
AU  - Crossley Jon
TI  - Becoming occluded: The transition to motherhood of women with postnatal depression
JF  - Qualitative Research in Psychology
DA  - 2009///
VL  - 6
IS  - 4
SP  - 313
EP  - 329
NS  - Homewood 2009
ER  - 

TY  - JOUR
AU  - Honey,K.L.
AU  - Bennett,P.
AU  - Morgan,M.
TI  - A brief psycho-educational group intervention for postnatal depression.
JF  - British Journal of Clinical Psychology
DA  - 2002///
VL  - 41
IS  - 4
SP  - 405
EP  - 409
NS  - Honey 2002
ER  - 

TY  - JOUR
AU  - Horowitz,J.A.
AU  - Cousins,A.
TI  - Postpartum depression treatment rates for at-risk women.
JF  - Nursing Research
DA  - 2006///
VL  - 55
IS  - 2S
SP  - S23
EP  - 7
NS  - Horowitz 2006
ER  - 

TY  - JOUR
AU  - Hou Yongmei
AU  - Hu Peicheng
AU  - Zhang Yongmei
AU  - Lu Qiaoyun
AU  - Wang Dandan
AU  - Yin Ling
AU  - Chen Yaoqi
AU  - Zou Xiaobo
TI  - Cognitive behavioral therapy in combination with systemic family therapy improves mild to moderate postpartum depression
JF  - Revista Brasileira de Psiquiatria
DA  - 2014///
VL  - 36
IS  - 1
SP  - 47
EP  - 52
NS  - Hou 2014
ER  - 

TY  - JOUR
AU  - Howard,L.
TI  - Postnatal depression.
JF  - Clinical evidence
DA  - 2004///
VL  - -
IS  - 11
SP  - 1872
EP  - 85
NS  - Howard 2004
ER  - 

TY  - JOUR
AU  - Howard,L.
TI  - Postnatal depression.
JF  - Clinical evidence
DA  - 2006///
VL  - -
IS  - 15
SP  - 1919
EP  - 31
NS  - Howard 2006
ER  - 

TY  - JOUR
AU  - Howard,L.M.
AU  - Khalifeh,H.
TI  - Randomised controlled trial of facilitated exercise plus usual care versus usual care only as a treatment for women with a depressive disorder in the first six postnatal months.
JF  - Evidence-based mental health
DA  - 2015///
VL  - 18
IS  - 4
SP  - 123
NS  - Howard 2015
ER  - 

TY  - JOUR
AU  - Husain,N.
AU  - Lovell,K.
AU  - Lunat,F.
AU  - Atif,N.
AU  - Bhokari,A.
AU  - Bhojani,I.
AU  - Tomenson,B.
AU  - Waheed,W.
AU  - Rahman,A.
AU  - Chaudhry,N.
TI  - Exploratory randomized controlled trial of a group psychological intervention for postnatal depression in British mothers of South Asian origin
JF  - Asian Journal of Psychiatry
DA  - 2016///
VL  - 33
SP  - S279‐
NS  - Husain 2016
ER  - 

TY  - JOUR
AU  - Husain,N.
AU  - Chaudhry I,B.
AU  - Kiran,T.
AU  - Fatima,B.
AU  - Saeed,Q.
AU  - Alvi M,H.
AU  - Masood S,N.
AU  - Husain,M.
AU  - Zafar S,N.
AU  - Gire,N.
AU  - Khoja,S.
AU  - Naeem,F.
TI  - Development and assessment of a mobile phone-based intervention to reduce maternal depression and improve child health
JF  - European Psychiatry
DA  - 2016///
VL  - 33
SP  - S608
EP  - S609
NS  - Husain 2016a
ER  - 

TY  - JOUR
AU  - Husain Nusrat
AU  - Zulqernain Farah
AU  - Carter Lesley-Anne
AU  - Chaudhry Imran,B.
AU  - Fatima Batool
AU  - Kiran Tayyeba
AU  - Chaudhry Nasim
AU  - Naeem Shehla
AU  - Jafri Farhat
AU  - Lunat Farah
AU  - Haq Sami Ul
AU  - Husain Meher
AU  - Roberts Chris
AU  - Naeem Farooq
AU  - Rahman Atif
TI  - Treatment of maternal depression in urban slums of Karachi, Pakistan: A randomized controlled trial (RCT) of an integrated maternal psychological and early child development intervention
JF  - Asian Journal of Psychiatry
DA  - 2017///
VL  - 29
SP  - 63
EP  - 70
NS  - Husain 2017
ER  - 

TY  - JOUR
AU  - Jermain,D.M.
TI  - Treatment of postpartum depression.
JF  - American pharmacy
DA  - 1995///
VL  - NS35
IS  - 1
SP  - 33
EP  - 8, 45
NS  - Jermain 1995
ER  - 

TY  - JOUR
AU  - Jiang,L.
AU  - Wang,Z.Z.
AU  - Qiu,L.R.
AU  - Wan,G.B.
AU  - Lin,Y.
AU  - Wei,Z.
TI  - Psychological intervention for postpartum depression.
JF  - Journal of Huazhong University of Science and Technology
DA  - 2014///
VL  - 34
IS  - 3
SP  - 437
EP  - 442
NS  - Jiang 2014
ER  - 

TY  - JOUR
AU  - Johnson J,E.
AU  - Price A,B.
AU  - Kao J,C.
AU  - Fernandes,K.
AU  - Stout,R.
AU  - Gobin R,L.
AU  - Zlotnick,C.
TI  - Interpersonal psychotherapy (IPT) for major depression following perinatal loss: a pilot randomized controlled trial
JF  - Archives of Women's Mental Health
DA  - 2016///
VL  - 19
IS  - 5
SP  - 845
EP  - 859
NS  - Johnson 2016
ER  - 

TY  - JOUR
AU  - KUOSMANEN,L.
AU  - VUORILEHTO,M.
AU  - KUMPUNIEMI,S.
AU  - MELARTIN,T.
TI  - Post-natal depression screening and treatment in maternity and child health clinics
JF  - Journal of Psychiatric and Mental Health Nursing
DA  - 2010/08/01
VL  - 17
IS  - 6
SP  - 554
EP  - 557
NS  - KUOSMANEN 2010
DO  - https://doi.org/10.1111/j.1365-2850.2010.01578.x
ER  - 

TY  - JOUR
AU  - Kamibeppu Kiyoko
AU  - Ono Kazuya
AU  - Go Taizen
TI  - Postnatal Depression with Consequent Difficulties in Child Rearing: Intervention through Psychotherapy and Support Systems
JF  - Japanese Journal of Child and Adolescent Psychiatry
DA  - 2002///
VL  - 43
IS  - Suppl
SP  - 122
EP  - 136
NS  - Kamibeppu 2002
ER  - 

TY  - JOUR
AU  - Kao Jennifer Chienwen
AU  - Johnson Jennifer,E.
AU  - Todorova Ralitsa
AU  - Zlotnick Caron
TI  - The positive effect of a group intervention to reduce postpartum depression on breastfeeding outcomes in low-income women
JF  - International Journal of Group Psychotherapy
DA  - 2015///
VL  - 65
IS  - 3
SP  - 445
EP  - 458
NS  - Kao 2015
ER  - 

TY  - JOUR
AU  - Kersten-Alvarez,L.E.
AU  - Hosman,C.M.H.
AU  - Riksen-Walraven,J.M.
AU  - van Doesum,K.T.M.
AU  - Hoefnagels,C.
TI  - Long-term effects of a home-visiting intervention for depressed mothers and their infants.
JF  - Journal of child psychology and psychiatry, and allied disciplines
DA  - 2010///
VL  - 51
IS  - 10
SP  - 1160
EP  - 1170
NS  - Kersten-Alvarez 2010
DO  - https://doi.org/10.1111/j.1469-7610.2010.02268.x
ER  - 

TY  - JOUR
AU  - Kersting,A.
AU  - Kuschel,S.
AU  - Reutemann,M.
AU  - Ohrmann,P.
AU  - Arolt,V.
TI  - Outpatient psychotherapy for mothers -- first empirical results.
JF  - Psychiatry: Interpersonal &amp; Biological Processes
DA  - 2003///
VL  - 66
IS  - 4
SP  - 335
EP  - 345
NS  - Kersting 2003
ER  - 

TY  - JOUR
AU  - Kettunen,P.
AU  - Hintikka,J.
TI  - Psychosocial risk factors and treatment of new onset and recurrent depression during the post-partum period.
JF  - Nordic journal of psychiatry
DA  - 2017///
VL  - 71
IS  - 5
SP  - 355
EP  - 361
NS  - Kettunen 2017
ER  - 

TY  - JOUR
AU  - Klier Claudia,M.
AU  - Muzik Maria
AU  - Rosenblum Katherine,L.
AU  - Lenz Gerhard
TI  - Interpersonal psychotherapy adapted for the group setting in the treatment of postpartum depression
JF  - Journal of Psychotherapy Practice &amp; Research
DA  - 2001///
VL  - 10
IS  - 2
SP  - 124
EP  - 131
NS  - Klier 2001
ER  - 

TY  - JOUR
AU  - Kopelman Robin
AU  - Stuart Scott
TI  - Psychological treatments for postpartum depression
JF  - Psychiatric Annals
DA  - 2005///
VL  - 35
IS  - 7
SP  - 556
EP  - 566
NS  - Kopelman 2005
ER  - 

TY  - JOUR
AU  - Kozinszky Zoltan
AU  - Dudas Robert,B.
AU  - Devosa Iván
AU  - Csatordai Sarolta
AU  - Tóth Eva
AU  - Szabó Dávid
AU  - Sikovanyecz János
AU  - Barabás Katalin
AU  - Pál Attila
TI  - Can a brief antepartum preventive group intervention help reduce postpartum depressive symptomatology?
JF  - Psychotherapy &amp; Pasychosomatics
DA  - 2012///
VL  - 81
IS  - 2
SP  - 98
EP  - 107
NS  - Kozinszky 2012
ER  - 

TY  - JOUR
AU  - Kumar,M.
AU  - Huang,K.Y.
AU  - Othieno,C.
AU  - Wamalwa,D.
AU  - Hoagwood,K.
AU  - Unutzer,J.
AU  - Saxena,S.
AU  - Petersen,I.
AU  - Njuguna,S.
AU  - Amugune,B.
AU  - Gachuno,O.
AU  - Ssewamala,F.
AU  - McKay,M.
TI  - Implementing combined WHO mhGAP and adapted group interpersonal psychotherapy to address depression and mental health needs of pregnant adolescents in Kenyan primary health care settings (INSPIRE): a study protocol for pilot feasibility trial of the integ
JF  - PILOT AND FEASIBILITY STUDIES
DA  - 2020///
VL  - 6
IS  - 1
SP  - 136
NS  - Kumar 2020
ER  - 

TY  - JOUR
AU  - Kuosmanen,L.
AU  - Vuorilehto,M.
AU  - Kumpuniemi,S.
AU  - Melartin,T.
TI  - Post-natal depression screening and treatment in maternity and child health clinics
JF  - Journal of Psychiatric and Mental Health Nursing
DA  - 2010///
VL  - 17
IS  - 6
SP  - 554
EP  - 557
NS  - Kuosmanen 2010
ER  - 

TY  - JOUR
AU  - Kurzweil,S.
TI  - Relational-developmental therapy group for postnatal depression.
JF  - International journal of group psychotherapy
DA  - 2008///
VL  - 58
IS  - 1
SP  - 17
EP  - 34
NS  - Kurzweil 2008
ER  - 

TY  - JOUR
AU  - Lara,M.A.
AU  - Navarro,C.
AU  - Navarrete,L.
TI  - Outcome results of a psycho-educational intervention in pregnancy to prevent PPD: a randomized control trial.
JF  - Journal of Affective Disorders
DA  - 2010///
VL  - 122
IS  - 1/2
SP  - 109
EP  - 117
NS  - Lara 2010
ER  - 

TY  - CPAPER
AU  - Lara M,A.
AU  - Navarrete,L.
AU  - Ramos,Y.
TI  - Mothers' recognition of postnatal depression, perceived barriers to treatment, and preferred treatmentmodalities in a developing country
JF  - Archives of Women's Mental Health
DA  - 2013///
VL  - 16
NS  - Lara 2013
ER  - 

TY  - JOUR
AU  - Lau,Y.
TI  - Establishing an interpersonal group therapy program for Chinese women with postnatal depression in Hong Kong.
JF  - Hong Kong Nursing Journal
DA  - 2005///
VL  - 41
IS  - 2
SP  - 7
EP  - 17
NS  - Lau 2005
ER  - 

TY  - JOUR
AU  - Le,H.N.
AU  - Perry,D.F.
TI  - Postpartum depression can be prevented in low-income mothers using interpersonal psychotherapy.
JF  - Evidence-based nursing
DA  - 2016///
VL  - 19
IS  - 4
SP  - 111
NS  - Le 2016
ER  - 

TY  - JOUR
AU  - Lee T M,Y.
AU  - Chen H,Y.
AU  - Bautista,D.
TI  - Understanding how postnatal depression screening and early intervention works in the real world - A Singaporean perspective
JF  - Annals of the Academy of Medicine Singapore
DA  - 2016///
VL  - 45
IS  - 10
SP  - 466
EP  - 470
NS  - Lee 2016
ER  - 

TY  - JOUR
AU  - Leis,J.A.
AU  - Mendelson,T.
AU  - Tandon,S.D.
AU  - Perry,D.F.
TI  - A systematic review of home-based interventions to prevent and treat postpartum depression.
JF  - Archives of Women's Mental Health
DA  - 2009///
VL  - 12
IS  - 1
SP  - 3
EP  - 13
NS  - Leis 2009
ER  - 

TY  - JOUR
AU  - Lembke,A.
TI  - A psychosocial approach to postpartum depression.
JF  - Psychiatric Times
DA  - 2002///
VL  - 19
IS  - 6
SP  - 3p
EP  - 3p
NS  - Lembke 2002
ER  - 

TY  - JOUR
AU  - Lenze Shannon
AU  - Rodgers Jennifer
AU  - Luby Joan
TI  - A pilot, exploratory report on dyadic interpersonal psychotherapy for perinatal depression.
JF  - Archives of Women's Mental Health
DA  - 2015///
VL  - 18
IS  - 3
SP  - 485
EP  - 491
NS  - Lenze 2015
ER  - 

TY  - JOUR
AU  - Lenze Shannon,N.
AU  - Potts Mary Anne
TI  - Brief Interpersonal Psychotherapy for depression during pregnancy in a low-income population: A randomized controlled trial
JF  - Journal of Affective Disorders
DA  - 2017///
VL  - 210
SP  - 151
EP  - 157
NS  - Lenze 2017
ER  - 

TY  - JOUR
AU  - Lenze,S.N.
AU  - Potts,M.A.
AU  - Rodgers,J.
AU  - Luby,J.
TI  - Lessons learned from a pilot randomized controlled trial of dyadic interpersonal psychotherapy for perinatal depression in a low-income population
JF  - JOURNAL OF AFFECTIVE DISORDERS
DA  - 2020///
VL  - 271
SP  - 286
EP  - 292
NS  - Lenze 2020
ER  - 

TY  - JOUR
AU  - Letourneau,N.
AU  - Stewart,M.
AU  - Dennis,C.L.
AU  - Hegadoren,K.
AU  - Duffett-Leger,L.
AU  - Watson,B.
TI  - Effect of home-based peer support on maternal-infant interactions among women with postpartum depression: a randomized, controlled trial.
JF  - International journal of mental health nursing
DA  - 2011///
VL  - 20
IS  - 5
SP  - 345
EP  - 57
NS  - Letourneau 2011
ER  - 

TY  - JOUR
AU  - Leung,S.S.
AU  - Lee,A.M.
AU  - Wong,D.F.
AU  - Wong,C.M.
AU  - Leung,K.Y.
AU  - Chiang,V.C.
AU  - Yung,W.K.
AU  - Chan,S.W.
AU  - Chung,K.F.
TI  - A brief group intervention using a cognitive-behavioural approach to reduce postnatal depressive symptoms: a randomised controlled trial.
JF  - Hong Kong medical journal = Xianggang yi xue za zhi
DA  - 2016///
VL  - 22 Suppl 2
SP  - S4
EP  - 8
NS  - Leung 2016
ER  - 

TY  - JOUR
AU  - Likierman Meira
TI  - Post natal depression, the mother's conflict and parent - infant psychotherapy.
JF  - Journal of Child Psychotherapy
DA  - 2003///
VL  - 29
IS  - 3
SP  - 301
EP  - 315
NS  - Likierman 2003
ER  - 

TY  - JOUR
AU  - Lin Ping-Zhen
AU  - Xue Jiao-Mei
AU  - Yang Bei
AU  - Li Meng
AU  - Cao Feng-Lin
TI  - Effectiveness of self-help psychological interventions for treating and preventing postpartum depression: a meta-analysis.
JF  - Archives of Women Health
DA  - 2018///
VL  - 21
IS  - 5
SP  - 491
EP  - 503
NS  - Lin 2018
ER  - 

TY  - JOUR
AU  - Lindensmith Rebekah
TI  - Interventions to Improve Maternal-Infant Relationships in Mothers With Postpartum Mood Disorders.
JF  - MCN. The American Journal of Maternal Child Nursing
DA  - 2018///
VL  - 43
IS  - 6
SP  - 334
EP  - 340
NS  - Lindensmith 2018
DO  - https://doi.org/10.1097/nmc.0000000000000471
ER  - 

TY  - JOUR
AU  - Ling-ling Gao
AU  - Wen Xie
AU  - Xiao Yang
AU  - Wai-chi Chan Sally
TI  - Effects of an interpersonal-psychotherapy-oriented postnatal programme for Chinese first-time mothers: A randomized controlled trial.
JF  - International journal of nursing studies
DA  - 2015///
VL  - 52
IS  - 1
SP  - 22
EP  - 29
NS  - Ling-ling 2015
DO  - https://doi.org/10.1016/j.ijnurstu.2011.09.010
ER  - 

TY  - JOUR
AU  - Loughnan Siobhan,A.
AU  - Newby Jill,M.
AU  - Haskelberg Hila
AU  - Mahoney Alison
AU  - Kladnitski Natalie
AU  - Smith Jessica
AU  - Black Emma
AU  - Holt Christopher
AU  - Milgrom Jeannette
AU  - Austin Marie-Paule
AU  - Andrews Gavin
TI  - Internet-based cognitive behavioural therapy (iCBT) for perinatal anxiety and depression versus treatment as usual: study protocol for two randomised controlled trials.
JF  - Trials
DA  - 2018///
VL  - 19
SP  - 1
EP  - N.PAG
NS  - Loughnan 2018
DO  - https://doi.org/10.1186/s13063-017-2422-5
ER  - 

TY  - JOUR
AU  - Loughnan Siobhan,A.
AU  - Sie Amanda
AU  - Hobbs Megan,J.
AU  - Joubert Amy,E.
AU  - Smith Jessica
AU  - Haskelberg Hila
AU  - Mahoney Alison E,J.
AU  - Kladnitski Natalie
AU  - Holt Christopher,J.
AU  - Milgrom Jeannette
AU  - Austin Marie-Paule
AU  - Andrews Gavin
AU  - Newby Jill,M.
TI  - A randomized controlled trial of ‘MUMentum Pregnancy’: Internet-delivered cognitive behavioral therapy program for antenatal anxiety and depression
JF  - Journal of Affective Disorders
DA  - 2019///
VL  - 243
SP  - 381
EP  - 390
NS  - Loughnan 2019
ER  - 

TY  - JOUR
AU  - Lumley,J.
AU  - Austin,M.P.
TI  - What interventions may reduce postpartum depression.
JF  - Journal of Affective Disorders
DA  - 2001///
VL  - 13
IS  - 6
SP  - 605
EP  - 11
NS  - Lumley 2001
ER  - 

TY  - JOUR
AU  - Lumley,J.
AU  - Austin,M.P.
AU  - Mitchell,C.
TI  - Intervening to reduce depression after birth: a systematic review of the randomized trials.
JF  - International journal of technology assessment in health care
DA  - 2004///
VL  - 20
IS  - 2
SP  - 128
EP  - 44
NS  - Lumley 2004
ER  - 

TY  - JOUR
AU  - Lund Crick
AU  - Schneider Marguerite
AU  - Davies Thandi
AU  - Nyatsanza Memory
AU  - Honikman Simone
AU  - Bhana Arvin
AU  - Bass Judith
AU  - Bolton Paul
AU  - Dewey Michael
AU  - Joska John
AU  - Kagee Ashraf
AU  - Myer Landon
AU  - Petersen Inge
AU  - Prince Martin
AU  - Stein Dan,J.
AU  - Thornicroft Graham
AU  - Tomlinson Mark
AU  - Alem Atalay
AU  - Susser Ezra
TI  - Task sharing of a psychological intervention for maternal depression in Khayelitsha, South Africa: study protocol for a randomized controlled trial.
JF  - Trials
DA  - 2014///
VL  - 15
IS  - 1
SP  - 457
EP  - 457
NS  - Lund 2014
ER  - 

TY  - JOUR
AU  - Lund Crick
AU  - Schneider Marguerite
AU  - Garman Emily,C.
AU  - Davies Thandi
AU  - Munodawafa Memory
AU  - Honikman Simone
AU  - Bhana Arvin
AU  - Bass Judith
AU  - Bolton Paul
AU  - Dewey Michael
AU  - Joska John
AU  - Kagee Ashraf
AU  - Myer Landon
AU  - Petersen Inge
AU  - Prince Martin
AU  - Stein Dan,J.
AU  - Tabana Hanani
AU  - Thornicroft Graham
AU  - Tomlinson Mark
AU  - Hanlon Charlotte
AU  - Alem Atalay
AU  - Susser Ezra
TI  - Task-sharing of psychological treatment for antenatal depression in khayelitsha, south africa: Effects on antenatal and postnatal outcomes in an individual randomised controlled trial
JF  - Behaviour Research and Therapy
DA  - 2019///
VL  - 130
SP  - 103466
NS  - Lund 2019
ER  - 

TY  - JOUR
AU  - Luty S,E.
TI  - Interpersonal and social rhythm therapy for bipolar disorder during the perinatal period
JF  - Bipolar Disorders
DA  - 2013///
VL  - 15
SP  - 31
NS  - Luty 2013
ER  - 

TY  - JOUR
AU  - Luty S,E.
AU  - Kinley,S.
TI  - An adaptation of group interpersonal psychotherapy in the perinatal period
JF  - Australian and New Zealand Journal of Psychiatry
DA  - 2016///
VL  - 50
SP  - 23
EP  - 24
NS  - Luty 2016
ER  - 

TY  - JOUR
AU  - MacInnes,A.
TI  - Findings of a community-based group for women with PND
JF  - Community Practitioner
DA  - 2000///
VL  - 73
IS  - 9
SP  - 754
EP  - 756
NS  - MacInnes 2000
ER  - 

TY  - JOUR
AU  - Marrs Jennifer
TI  - Evaluation of the impact of a CBT-based group on maternal postnatal mental health difficulties.
JF  - Journal of Reproductive and Infant Psychology
DA  - 2013///
VL  - 31
IS  - 1
SP  - 72
EP  - 80
NS  - Marrs 2013
DO  - https://doi.org/10.1080/02646838.2012.747676
ER  - 

TY  - JOUR
AU  - McCarthy,A.
TI  - Postnatal depression: diagnosis and treatment.
JF  - Irish medical journal
DA  - 1998///
VL  - 91
IS  - 2
SP  - 44
NS  - McCarthy 1998
ER  - 

TY  - JOUR
AU  - McKay,J.S.
AU  - Shaver-Hast,L.A.
AU  - Sharnoff,W.
AU  - Warren,M.E.
AU  - Wright,H.H.
TI  - A family approach to treatment of postpartum depression.
JF  - Zero to Three
DA  - 2009///
VL  - 29
IS  - 5
SP  - 35
EP  - 39
NS  - McKay 2009
ER  - 

TY  - JOUR
AU  - McKee M,D.
AU  - Zayas L,H.
AU  - Fletcher,J.
AU  - Boyd R,C.
AU  - Nam S,H.
TI  - Results of an intervention to reduce perinatal depression among low-income minority women in community primary care
JF  - Journal of Social Service Research
DA  - 2006///
VL  - 32
IS  - 4
SP  - 63
EP  - 81
NS  - McKee 2006
ER  - 

TY  - JOUR
AU  - McQueen,K.
AU  - Montgomery,P.
AU  - Lappan-Gracon,S.
AU  - Evans,M.
AU  - Hunter,J.
TI  - Evidence-based recommendations for depressive symptoms in postpartum women.
JF  - Journal of obstetric, gynecologic, and neonatal nursing : JOGNN
DA  - 2008///
VL  - 37
IS  - 2
SP  - 127
EP  - 36
NS  - McQueen 2008
ER  - 

TY  - JOUR
AU  - McVittie Chris
AU  - Craig Slavka
AU  - Temple Margaret
TI  - A conversation analysis of communicative changes in a time-limited psychotherapy group for mothers with post-natal depression
JF  - Psychotherapy Research
DA  - 2019///
VL  - 30
IS  - 8
SP  - 1048
EP  - 1060
NS  - McVittie 2019
ER  - 

TY  - JOUR
AU  - Meager Ingrid
AU  - Milgrom Jeannette
TI  - Group treatment for postpartum depression: A pilot study
JF  - Australian and New Zealand Journal of Psychiatry
DA  - 1996///
VL  - 30
IS  - 6
SP  - 852
EP  - 860
NS  - Meager 1996
ER  - 

TY  - JOUR
AU  - Mehri,M.
AU  - Iravani,M.
AU  - Bargard M,S.
AU  - Haghighizadeh M,H.
TI  - Effectiveness of Cognitive Behavioral Therapy-based self-management on depression in Pregnant Women: A Randomized Controlled Trial
JF  - Journal of Biochemical Technology
DA  - 2019///
VL  - 10
IS  - 3
SP  - 92
EP  - 97
NS  - Mehri 2019
ER  - 

TY  - JOUR
AU  - Meschino Diane
AU  - Philipp Diane
AU  - Israel Aliza
AU  - Vigod Simone
TI  - Maternal-infant mental health: postpartum group intervention.
JF  - Archives of women's mental health
DA  - 2016///
VL  - 19
IS  - 2
SP  - 243
EP  - 251
NS  - Meschino 2016
DO  - https://doi.org/10.1007/s00737-015-0551-y
ER  - 

TY  - JOUR
AU  - Milani Hourieh Shamshiri
AU  - Azargash Eznollah
AU  - Beyraghi Narges
AU  - Defaie Sara
AU  - Asbaghi Taha
TI  - Effect of Telephone-Based Support on Postpartum Depression: A Randomized Controlled Trial.
JF  - International Journal of Fertility &amp; Sterility
DA  - 2015///
VL  - 9
IS  - 2
SP  - 247
EP  - 253
NS  - Milani 2015
ER  - 

TY  - JOUR
AU  - Milgrom,J.
AU  - Negri,L.M.
AU  - Gemmill,A.W.
AU  - McNeil,M.
AU  - Martin,P.R.
TI  - A randomized controlled trial of psychological interventions for postnatal depression.
JF  - British Journal of Clinical Psychology
DA  - 2005///
VL  - 44
IS  - 4
SP  - 529
EP  - 542
NS  - Milgrom 2005
ER  - 

TY  - JOUR
AU  - Milgrom Jeannette
AU  - Holt Christopher,J.
AU  - Gemmill Alan,W.
AU  - Ericksen Jennifer
AU  - Leigh Bronwyn
AU  - Buist Anne
AU  - Schembri Charlene
TI  - Treating postnatal depressive symptoms in primary care: A randomised controlled trial of GP management, with and without adjunctive counselling
JF  - BMC Psychiatry
DA  - 2011///
VL  - 11
SP  - 95
NS  - Milgrom 2011
ER  - 

TY  - JOUR
AU  - Milgrom Jeannette
AU  - Holt Charlene
TI  - Early intervention to protect the mother-infant relationship following postnatal depression: study protocol for a randomised controlled trial.
JF  - Evidence Based Nursing
DA  - 2014///
VL  - 15
IS  - 1
SP  - 385
EP  - 385
NS  - Milgrom 2014
ER  - 

TY  - JOUR
AU  - Milgrom Jeannette
AU  - Gemmill Alan
TI  - Feasibility and efficacy of an internet treatment for postnatal depression utilising a behavioural activation approach.
JF  - Evidence Based Nursing
DA  - 2014///
VL  - 17
IS  - 4
SP  - 102
EP  - 102
NS  - Milgrom 2014a
ER  - 

TY  - JOUR
AU  - Milgrom,J.
AU  - Danaher,B.
AU  - Seeley,J.
AU  - Schembri,C.
AU  - Health,A.
AU  - Ericksen,J.
AU  - Gemmill,A.
TI  - Mummoodbooster-an interactive internet treatment for postnatal depression
JF  - Archives of Women's Mental Health
DA  - 2015///
VL  - 18
IS  - 2
SP  - 334
EP  - 335
NS  - Milgrom 2015
ER  - 

TY  - JOUR
AU  - Milgrom Jeannette
AU  - Danaher Brian,G.
AU  - Gemmill Alan,W.
AU  - Holt Charlene
AU  - Holt Christopher,J.
AU  - Seeley John,R.
AU  - Tyler Milagra,S.
AU  - Ross Jessica
AU  - Ericksen Jennifer
TI  - Internet Cognitive Behavioral Therapy for Women With Postnatal Depression: A Randomized Controlled Trial of MumMoodBooster.
JF  - Journal of medical Internet research
DA  - 2016///
VL  - 18
IS  - 3
SP  - 24
EP  - 24
NS  - Milgrom 2016
DO  - https://doi.org/10.2196/jmir.4993
ER  - 

TY  - JOUR
AU  - Miller,L.
AU  - Gur,M.
AU  - Shanok,A.
AU  - Weissman,M.
TI  - Interpersonal psychotherapy with pregnant adolescents: two pilot studies.
JF  - Journal of Child Psychology and Psychiatry
DA  - 2008///
VL  - 49
IS  - 7
SP  - 733
EP  - 742
NS  - Miller 2008
DO  - 10.1111/j.1469-7610.2008.01890.x
ER  - 

TY  - JOUR
AU  - Miniati Mario
AU  - Callari Antonio
AU  - Calugi Simona
AU  - Rucci Paola
AU  - Savino Mario
AU  - Mauri Mauro
AU  - Dell'Osso Liliana
TI  - Interpersonal psychotherapy for postpartum depression: a systematic review.
JF  - Archives of women's mental health
DA  - 2014///
VL  - 17
IS  - 4
SP  - 257
EP  - 268
NS  - Miniati 2014
DO  - https://doi.org/10.1007/s00737-014-0442-7
ER  - 

TY  - JOUR
AU  - Mirabella,F.
AU  - Michielin,P.
AU  - Piacentini,D.
AU  - Veltro,F.
AU  - Barbano,G.
AU  - Cattaneo,M.
AU  - Palumbo,G.
AU  - Gigantesco,A.
TI  - [Effectiveness of a postnatal psychological treatment for women who had screened positive for depression].
JF  - Rivista di psichiatria
DA  - 2016///
VL  - 51
IS  - 6
SP  - 260
EP  - 269
NS  - Mirabella 2016
ER  - 

TY  - JOUR
AU  - Miranda Jeanne
AU  - Lagomasino Isabel
AU  - Lau Anna
AU  - Kohn Laura
TI  - Taking issue: Robustness of psychotherapy for depression
JF  - Psychiatric Services
DA  - 2009///
VL  - 60
IS  - 3
SP  - 283
EP  - 283
NS  - Miranda 2009
ER  - 

TY  - JOUR
AU  - Misri Shaila
AU  - Reebye Pratibha
AU  - Milis Lisa
AU  - Shah Sharita
TI  - The impact of treatment intervention on parenting stress in postpartum depressed mothers: A prospective study
JF  - American Journal of Orthopsychiatry
DA  - 2006///
VL  - 76
IS  - 1
SP  - 115
EP  - 119
NS  - Misri 2006
ER  - 

TY  - JOUR
AU  - Moayedoddin,A.
AU  - Moser,D.
AU  - Nanzer,N.
TI  - The impact of brief psychotherapy centred on parenthood on the anxio-depressive symptoms of mothers during the perinatal period.
JF  - Swiss medical weekly
DA  - 2013///
VL  - 143
SP  - w13769
NS  - Moayedoddin 2013
ER  - 

TY  - JOUR
AU  - Moel,J.E.
AU  - Buttner,M.M.
AU  - O'Hara,M.W.
AU  - Stuart,S.
AU  - Gorman,L.
TI  - Sexual function in the postpartum period: effects of maternal depression and interpersonal psychotherapy treatment.
JF  - Archives of Women's Mental Health
DA  - 2010///
VL  - 13
IS  - 6
SP  - 495
EP  - 504
NS  - Moel 2010
ER  - 

TY  - JOUR
AU  - Morrell,C.
AU  - Warner,R.
AU  - Slade,P.
AU  - Dixon,S.
AU  - Walters,S.
AU  - Paley,G.
AU  - Brugha,T.
TI  - Psychological interventions for postnatal depression: cluster randomised trial and economic evaluation. The PoNDER trial.
JF  - Health Technology Assessment
DA  - 2009///
VL  - 13
IS  - 37
SP  - 1
EP  - 176
NS  - Morrell 2009
ER  - 

TY  - JOUR
AU  - Morrell,C.J.
AU  - Slade,P.
AU  - Warner,R.
AU  - Paley,G.
AU  - Dixon,S.
AU  - Walters,S.J.
AU  - Brugha,T.
AU  - Barkham,M.
AU  - Parry,G.J.
AU  - Nicholl,J.
TI  - Clinical effectiveness of health visitor training in psychologically informed approaches for depression in postnatal women: pragmatic cluster randomised trial in primary care.
JF  - BMJ: British Medical Journal (Overseas &amp; Retired Doctors Edition)
DA  - 2009///
VL  - 338
SP  - 276
EP  - 280
NS  - Morrell 2009a
ER  - 

TY  - JOUR
AU  - Morris J,B.
TI  - Group psychotherapy for prolonged postnatal depression
JF  - The British journal of medical psychology
DA  - 1987///
VL  - 60
IS  - 3
SP  - 279
EP  - 281
NS  - Morris 1987
ER  - 

TY  - JOUR
AU  - Morris,J.B.
TI  - Group psychotherapy for prolonged postnatal depression
JF  - British Journal of Medical Psychology
DA  - 1987/09/01
VL  - 60
IS  - 3
SP  - 279
EP  - 281
NS  - Morris 1987a
DO  - https://doi.org/10.1111/j.2044-8341.1987.tb02742.x
ER  - 

TY  - JOUR
AU  - Moss S,B.
AU  - Pierce,J.
AU  - Montoya C,C.
AU  - Smith P,O.
TI  - Can counseling prevent or treat postpartum depression?
JF  - Journal of Family Practice
DA  - 2009///
VL  - 58
IS  - 3
SP  - 152
EP  - 154
NS  - Moss 2009
ER  - 

TY  - JOUR
AU  - Mulcahy,R.
AU  - Reay,R.E.
AU  - Wilkinson,R.B.
AU  - Owen,C.
TI  - A randomised control [sic] trial for the effectiveness of group interpersonal psychotherapy for postnatal depression.
JF  - Archives of Women's Mental Health
DA  - 2010///
VL  - 13
IS  - 2
SP  - 125
EP  - 139
NS  - Mulcahy 2010
ER  - 

TY  - JOUR
AU  - Mulcahy Rhiannon
AU  - Reay Rebecca,E.
AU  - Wilkinson Ross,B.
AU  - Owen Cathy
TI  - A randomised control trial for the effectiveness of group interpersonal psychotherapy for postnatal depression
JF  - Archives of Women's Mental Health
DA  - 2010/04/01
VL  - 13
IS  - 2
SP  - 125
EP  - 139
NS  - Mulcahy 2010a
DO  - 10.1007/s00737-009-0101-6
ER  - 

TY  - JOUR
AU  - Murray Lynne
AU  - Cooper Peter,J.
AU  - Wilson Anji
AU  - Romaniuk Helena
TI  - Controlled trial of the short- and long-term effect of psychological treatment of post-partum depression 2 Impact on the mother--child relationship and child outcome
JF  - The British Journal of Psychiatry
DA  - 2003///
VL  - 182
IS  - 5
SP  - 420
EP  - 427
NS  - Murray 2003
ER  - 

TY  - JOUR
AU  - Muzik,M.
AU  - Marcus,S.M.
AU  - Flynn,H.A.
TI  - Psychotherapeutic treatment options for perinatal depression: emphasis on maternal-infant dyadic outcomes.
JF  - The Journal of clinical psychiatry
DA  - 2009///
VL  - 70
IS  - 9
SP  - 1318
EP  - 9
NS  - Muzik 2009
ER  - 

TY  - GEN
AU  - NCT00043602
TI  - Clinician Managed Interpersonal Psychotherapy
JF  - ClinicalTrials.gov
DA  - 2002-2013
VL  - -
NS  - NCT00043602 2002
ER  - 

TY  - GEN
AU  - NCT00051246
TI  - Group Therapy for Postpartum Depression
JF  - ClinicalTrials.gov
DA  - 2003///
NS  - NCT00051246 2003
ER  - 

TY  - GEN
AU  - NCT00053651
TI  - Prevention of Postpartum Depression in Low-Income Women
JF  - ClinicalTrials.gov
DA  - 2003///
NS  - NCT00053651 2003
ER  - 

TY  - GEN
AU  - NCT00251342
TI  - Outcome of Postnatal Depression Screening Using Edinburgh Postnatal Depression Scale
JF  - ClinicalTrials.gov
DA  - 2005///
NS  - NCT00251342 2005
ER  - 

TY  - GEN
AU  - NCT00436150
TI  - Interpersonal Therapy-Based Treatment to Prevent Postpartum Depression in Adolescent Mothers
JF  - ClinicalTrials.gov
DA  - 2007///
NS  - NCT00436150 2007
ER  - 

TY  - GEN
AU  - NCT00602355
TI  - Effectiveness of Sertraline Alone and Interpersonal Psychotherapy Alone in Treating Women With Postpartum Depression
JF  - ClinicalTrials.gov
DA  - 2008///
NS  - NCT00602355 2008
ER  - 

TY  - GEN
AU  - NCT01028482
TI  - Treatment of Postpartum Depression With Psychotherapy and Add-on Sertraline
JF  - ClinicalTrials.gov
DA  - 2009///
NS  - NCT01028482 2009
ER  - 

TY  - GEN
AU  - NCT01482832
TI  - Interpersonal Therapy-Based Treatment to Prevent Postpartum Depression in Adolescent Mothers
JF  - ClinicalTrials.gov
DA  - 2011///
NS  - NCT01482832 2011
ER  - 

TY  - GEN
AU  - NCT02057627
TI  - Mother-Infant Intervention for Postpartum Depression and Associated Mother-Infant Relationship Dysfunction
JF  - ClinicalTrials.gov
DA  - 2014///
NS  - NCT02057627 2014
ER  - 

TY  - GEN
AU  - NCT02191423
TI  - Oxytocin and Dyadic Psychotherapy in the Treatment of Post Partum Depression
JF  - ClinicalTrials.gov
DA  - 2014///
NS  - NCT02191423 2014
ER  - 

TY  - GEN
AU  - NCT03430622
TI  - Effectiveness of a Telephone Based Learning Through Play (LTP) Plus Interpersonal Psychotherapy (IPT) for Depressed Mothers
JF  - ClinicalTrials.gov
DA  - 2018///
NS  - NCT03430622 2018
ER  - 

TY  - GEN
AU  - NCT03499756
TI  - Couple-based Interpersonal Psychotherapy on Postnatal Depression and Family Sense of Coherence
JF  - ClinicalTrials.gov
DA  - 2018///
NS  - NCT03499756 2018
ER  - 

TY  - GEN
AU  - NCT04138368
TI  - The Effect of Early Dyadic Psychotherapy for Mothers Suffering From PPD on Oxytocin Level and on Childrens' Emotional Development
JF  - ClinicalTrials.gov
DA  - 2019///
NS  - NCT04138368 2019
ER  - 

TY  - JOUR
AU  - Nanzer Nathalie
AU  - Sancho Rossignol Ana
AU  - Righetti-Veltema Marion
AU  - Knauer Dora
AU  - Manzano Juan
AU  - Palacio Espasa Francisco
TI  - Effects of a brief psychoanalytic intervention for perinatal depression.
JF  - Archives of Women Health
DA  - 2012///
VL  - 15
IS  - 4
SP  - 259
EP  - 268
NS  - Nanzer 2012
ER  - 

TY  - JOUR
AU  - Nasreen H -E
AU  - Kabir Z,N.
AU  - Forsell,Y.
AU  - Edhbor,M.
TI  - Impact of maternal depressive symptoms and infant temperament on early infant growth and motor development: Results from a population based study in bangladesh
JF  - Archives of Women's Mental Health
DA  - 2013///
VL  - 16
SP  - 254
EP  - 261
NS  - Nasreen 2013
ER  - 

TY  - JOUR
AU  - Naysmith Catherine
AU  - Wells Maria
AU  - Newson Susan
AU  - Webb Jane
TI  - Development and outcomes of a therapeutic group for women with postnatal depression.
JF  - Community Practitioner
DA  - 2015///
VL  - 88
IS  - 3
SP  - 35
EP  - 38
NS  - Naysmith 2015
ER  - 

TY  - JOUR
AU  - Noe Daniela
AU  - Zietlow Anna-Lena
AU  - Bader Selina
AU  - Nonnenmacher Nora
TI  - Krise nach der Geburt: Stationäre Mutter-Kind-Behandlung bei postpartaler Depression = Crisis after birth—Inpatient mother-child treatment for postpartum depression
JF  - Familiendynamik: Systemische Praxis und Forschung
DA  - 2018///
VL  - 43
IS  - 2
SP  - 108
EP  - 114
NS  - Noe 2018
ER  - 

TY  - CPAPER
AU  - Norris,S.
AU  - Ballen,N.
AU  - Gandhi,J.
AU  - Sutherland,K.
TI  - Psychosocial interventions offered at the Ottawa perinatal mental health program and their impact on the maternal-infant dyad
JF  - Archives of Women's Mental Health
DA  - 2013///
VL  - 16
NS  - Norris 2013
ER  - 

TY  - JOUR
AU  - Nylen Kimberly,J.
AU  - O'Hara Michael,W.
AU  - Brock Rebecca
AU  - Moel Joy
AU  - Gorman Laura
AU  - Stuart Scott
TI  - Predictors of the longitudinal course of postpartum depression following interpersonal psychotherapy
JF  - Journal of Consulting and Clinical Psychology
DA  - 2010///
VL  - 78
IS  - 5
SP  - 757
EP  - 763
NS  - Nylen 2010
ER  - 

TY  - JOUR
AU  - O'Hara Michael,W.
AU  - Stuart Scott
AU  - Gorman Laura,L.
AU  - Wenzel Amy
TI  - Efficacy of interpersonal psychotherapy for postpartum depression
JF  - Archives of General Psychiatry
DA  - 2000///
VL  - 57
IS  - 11
SP  - 1039
EP  - 1045
NS  - O'Hara 2000
ER  - 

TY  - JOUR
AU  - O'Hara Michael,W.
AU  - Pearlstein Teri
AU  - Stuart Scott
AU  - Long Jeffrey,D.
AU  - Mills James,A.
AU  - Zlotnick Caron
TI  - A placebo controlled treatment trial of sertraline and interpersonal psychotherapy for postpartum depression.
JF  - Journal of Affective Disorders
DA  - 2019///
VL  - 245
SP  - 524
EP  - 532
NS  - O'Hara 2019
ER  - 

TY  - JOUR
AU  - O'Mahen Heather,A.
AU  - Woodford Joanne
AU  - McGinley Julia
AU  - Warren Fiona,C.
AU  - Richards David,A.
AU  - Lynch Thomas,R.
AU  - Taylor Rod,S.
TI  - Internet-based behavioral activation-Treatment for postnatal depression (Netmums): A randomized controlled trial.
JF  - Journal of affective disorders
DA  - 2013///
VL  - 150
IS  - 3
SP  - 814
EP  - 822
NS  - O'Mahen 2013
DO  - https://doi.org/10.1016/j.jad.2013.03.005
ER  - 

TY  - JOUR
AU  - O'Mahen H,A.
AU  - Richards D,A.
AU  - Woodford,J.
AU  - Wilkinson,E.
AU  - McGinley,J.
AU  - Taylor R,S.
AU  - Warren F,C.
TI  - Netmums: a phase II randomized controlled trial of a guided Internet behavioural activation treatment for postpartum depression.
JF  - Psychological Medicine
DA  - 2014///
VL  - 44
IS  - 8
SP  - 1675
EP  - 1689
NS  - O'Mahen 2014
ER  - 

TY  - JOUR
AU  - Oddo,S.
AU  - Thiel,A.
AU  - Klinger,D.
AU  - Wurzburg,J.
AU  - Steetskamp,J.
AU  - Grabmair,C.
AU  - Louwen,F.
AU  - Stirn,A.
TI  - Postpartale depression: Ein interdisziplinarer therapie- und forschungsansatzPostpartum depression: An interdisciplinary approach of therapy and research
JF  - Journal fur Gynakologische Endokrinologie
DA  - 2008///
VL  - 18
IS  - 3
SP  - 11
EP  - 18
NS  - Oddo 2008
ER  - 

TY  - JOUR
AU  - Oreizi Hamidreza
AU  - zareie Mahnaz
TI  - A meta-analysis of the effectiveness of psychological interventions on postpartum depression in Iran, considering to the moderating role of therapeutic intervention.
JF  - Advances in Nursing &amp; Midwifery
DA  - 2017///
VL  - 26
IS  - 95
SP  - 16
EP  - 26
NS  - Oreizi 2017
ER  - 

TY  - JOUR
AU  - Paris Ruth
AU  - Spielman Eda
AU  - Bolton Rendelle,E.
TI  - Mother-infant psychotherapy: Examining the therapeutic process of change
JF  - Infant Mental Health Journal
DA  - 2009///
VL  - 30
IS  - 3
SP  - 301
EP  - 319
NS  - Paris 2009
ER  - 

TY  - JOUR
AU  - Paris Ruth
AU  - Bolton Rendelle,E.
AU  - Spielman Eda
TI  - Evaluating a home-based dyadic intervention: Changes in postpartum depression, maternal perceptions, and mother-infant interactions
JF  - Infant Mental Health Journal
DA  - 2011///
VL  - 32
IS  - 3
SP  - 319
EP  - 338
NS  - Paris 2011
ER  - 

TY  - JOUR
AU  - Pellet Maeva
AU  - Nanzer Nathalie
TI  - Evolution des représentations maternelles après une psychothérapie brève centrée sur la parentalité durant la période périnatale = Evolution of maternal representation after a brief psychotherapy centered on parentality during the perinatal period
JF  - Devenir
DA  - 2014///
VL  - 26
IS  - 1
SP  - 21
EP  - 43
NS  - Pellet 2014
ER  - 

TY  - JOUR
AU  - Pessagno Richard,A.
AU  - Hunker Diane
TI  - Using Short-Term Group Psychotherapy as an Evidence-Based Intervention for First-Time Mothers at Risk for Postpartum Depression.
JF  - Perspectives in Psychiatric Care
DA  - 2013///
VL  - 49
IS  - 3
SP  - 202
EP  - 209
NS  - Pessagno 2013
ER  - 

TY  - JOUR
AU  - Phipps Maureen,G.
AU  - Raker Christina,A.
AU  - Ware Crystal,F.
AU  - Zlotnick Caron
TI  - Randomized controlled trial to prevent postpartum depression in adolescent mothers.
JF  - American Journal of Obstetrics &amp; Gynecology
DA  - 2013///
VL  - 208
IS  - 3
SP  - 192.e1
EP  - 6
NS  - Phipps 2013
ER  - 

TY  - JOUR
AU  - Pinheiro R,T.
AU  - da Silva R,A.
AU  - Magalhães P V,S.
AU  - Horta B,L.
AU  - Pinheiro K A,T.
TI  - Two studies on suicidality in the postpartum
JF  - Acta Psychiatrica Scandinavica
DA  - 2008///
VL  - 118
IS  - 2
SP  - 160
EP  - 163
NS  - Pinheiro 2008
ER  - 

TY  - JOUR
AU  - Pinheiro Ricardo Tavares
AU  - Botella Lluis
AU  - de Avila Quevedo Luciana
AU  - Pinheiro Karen Amaral Tavares
AU  - Jansen Karen
AU  - Osório Camila Moreira
AU  - Herrero Olga
AU  - da Silva Magalhães Pedro Osório Vieira
AU  - Farias Augusto Duarte
AU  - da Silva Ricardo Azevedo
TI  - Maintenance of the effects of cognitive behavioral and relational constructivist psychotherapies in the treatment of women with postpartum depression: A randomized clinical trial
JF  - Journal of Constructivist Psychology
DA  - 2014///
VL  - 27
IS  - 1
SP  - 59
EP  - 68
NS  - Pinheiro 2014
ER  - 

TY  - JOUR
AU  - Poobalan A,S.
AU  - Aucott L,S.
AU  - Ross,L.
AU  - Smith W C,S.
AU  - Helms P,J.
AU  - Williams J H,G.
TI  - Effects of treating postnatal depression on mother-infant interaction and child development: Systematic review
JF  - The British Journal of Psychiatry
DA  - 2007///
VL  - 191
IS  - 5
SP  - 378
EP  - 386
NS  - Poobalan 2007
ER  - 

TY  - CPAPER
AU  - Posmontier,B.
AU  - Stuart,S.
AU  - Neugebauer,R.
AU  - Shaughnessy,R.
TI  - Multidisciplinary model of nurse midwife administered psychotherapy for postpartum depression
JF  - The Marce Society of Perinatal Mental Health
DA  - 2013///
VL  - 16
SP  - S7‐
NS  - Posmontier 2013
ER  - 

TY  - CPAPER
AU  - Posmontier,B.
AU  - Bina,R.
AU  - Breiter,D.
AU  - Glasser,S.
AU  - Styr,B.
AU  - Cinamon,T.
TI  - Primary care social worker administered psychotherapy for postpartum depression
JF  - Archives of Women's Mental Health
DA  - 2015///
VL  - 18
SP  - 353‐
NS  - Posmontier 2015
DO  - 10.1007/s00737-014-0488-6
ER  - 

TY  - JOUR
AU  - Posmontier
AU  - B; Neugebauer
AU  - R; Stuart
AU  - S; Shaughnessy
AU  - R; Chittams
AU  - J
TI  - Multidisciplinary model of nurse midwife administered psychotherapy for postpartum depression
JF  - THE INTERNATIONAL MARCÉ SOCIETY FOR PERINATAL MENTAL HEALTH BIENNIAL SCIENTIFIC CONFERENCE. Arch Womens Ment Health.
DA  - 2015///
VL  - 18
IS  - 2
SP  - 299‐300
NS  - Posmontier 2015a
DO  - https://doi.org/10.1007/s00737-014-0488-6
ER  - 

TY  - JOUR
AU  - Posmontier Bobbie
AU  - Neugebauer Richard
AU  - Stuart Scott
AU  - Chittams Jesse
AU  - Shaughnessy Rita
TI  - Telephone-Administered Interpersonal Psychotherapy by Nurse-Midwives for Postpartum Depression.
JF  - Journal of Midwifery &amp; Women's Health
DA  - 2016///
VL  - 61
IS  - 4
SP  - 456
EP  - 466
NS  - Posmontier 2016
ER  - 

TY  - JOUR
AU  - Posmontier Bobbie
AU  - Bina Rena
AU  - Glasser Saralee
AU  - Cinamon Tali
AU  - Styr Benedict
AU  - Sammarco Therese
TI  - Incorporating Interpersonal Psychotherapy for Postpartum Depression Into Social Work Practice in Israel.
JF  - Research on Social Work Practice
DA  - 2019///
VL  - 29
IS  - 1
SP  - 61
EP  - 68
NS  - Posmontier 2019
DO  - https://doi.org/10.1177%2F1049731517707057
ER  - 

TY  - JOUR
AU  - Puckering Christine
AU  - McIntosh Emily
AU  - Hickey Anne
AU  - Longford Janice
TI  - Mellow Babies: A group intervention for infants and mothers experiencing postnatal depression
JF  - Counselling Psychology Review
DA  - 2010///
VL  - 25
IS  - 1
SP  - 28
EP  - 38
NS  - Puckering 2010
ER  - 

TY  - JOUR
AU  - Rabiepoor,S.
AU  - Yas,A.
TI  - Does counseling affect parental postpartum depression?
JF  - Journal of Pediatric and Neonatal Individualized Medicine
DA  - 2019///
VL  - 8
IS  - 1
SP  - e080101
NS  - Rabiepoor 2019
ER  - 

TY  - JOUR
AU  - Rahioui,H.
AU  - Blecha,L.
AU  - Bottai,T.
AU  - Depuy,C.
AU  - Jacquesy,L.
AU  - Kochman,F.
AU  - Meynard,J.A.
AU  - Papeta,D.
AU  - Rammouz,I.
AU  - Ghachem,R.
TI  - [Interpersonal psychotherapy from research to practice].
JF  - L'Encephale
DA  - 2015///
VL  - 41
IS  - 2
SP  - 184
EP  - 9
NS  - Rahioui 2015
ER  - 

TY  - JOUR
AU  - Rahman,A.
TI  - Challenges and opportunities in developing a psychological intervention for perinatal depression in rural Pakistan -- a multi-method study.
JF  - Archives of Women's Mental Health
DA  - 2007///
VL  - 10
IS  - 5
SP  - 211
EP  - 219
NS  - Rahman 2007
ER  - 

TY  - JOUR
AU  - Rahman Atif
AU  - Fisher Jane
AU  - Bower Peter
AU  - Luchters Stanley
AU  - Tran Thach
AU  - Yasamy M Taghi
AU  - Saxenaf Shekhar
AU  - Waheed Waquas
TI  - Interventions for common perinatal mental disorders in women in low- and middle-income countries: a systematic review and meta-analysis.
JF  - Bulletin of the World Health Organization
DA  - 2013///
VL  - 91
IS  - 8
SP  - 593
EP  - 601I
NS  - Rahman 2013
DO  - http://dx.doi.org/10.2471/BLT.12.109819
ER  - 

TY  - JOUR
AU  - Reay Rebecca
AU  - Robertson Michael
AU  - Owen Cathy
TI  - Interpersonal psychotherapy for postnatal depression: A quality improvement approach
JF  - Australasian Psychiatry
DA  - 2002///
VL  - 10
IS  - 3
SP  - 211
EP  - 213
NS  - Reay 2002
ER  - 

TY  - JOUR
AU  - Reay,R.
AU  - Fisher,Y.
AU  - Robertson,M.
AU  - Adams,E.
AU  - Owen,C.
TI  - Group interpersonal psychotherapy for postnatal depression: a pilot study
JF  - Archives of Women's Mental Health
DA  - 2005///
VL  - 9
IS  - 1
SP  - 31
EP  - 39
NS  - Reay 2005
ER  - 

TY  - JOUR
AU  - Reay,R.
AU  - Fisher,Y.
AU  - Robertson,M.
AU  - Adams,E.
AU  - Owen,C.
AU  - Kumar,R.
TI  - Group interpersonal psychotherapy for postnatal depression: a pilot study [corrected] [published erratum appears in ARCH WOMENS MENT HEALTH 2006;9(2):115].
JF  - Archives of Women's Mental Health
DA  - 2006///
VL  - 9
IS  - 1
SP  - 31
EP  - 39
NS  - Reay 2006
ER  - 

TY  - JOUR
AU  - Reay,R.
AU  - Fisher,Y.
AU  - Robertson,M.
AU  - Adams,E.
AU  - Owen,C.
AU  - Kumar,R.
TI  - Erratum: Group interpersonal psychotherapy for postnatal depression: A pilot study (Archives of Womens Mental Health (2006) 9, (31-39) DOI: 10.1007/s00737-005-0104-x)
JF  - Archives of Women's Mental Health
DA  - 2006///
VL  - 9
IS  - 2
SP  - 115
NS  - Reay 2006a
ER  - 

TY  - JOUR
AU  - Reay,R.
AU  - Fisher,Y.
AU  - Robertson,M.
AU  - Adams,E.
AU  - Owen,C.
AU  - Kumar,R.
TI  - Group interpersonal psychotherapy for postnatal depression: a pilot study
JF  - Archives of Women's Mental Health
DA  - 2006/03/01
VL  - 9
IS  - 2
SP  - 115
EP  - 115
NS  - Reay 2006b
DO  - 10.1007/s00737-006-0120-5
ER  - 

TY  - JOUR
AU  - Reay Rebecca,E.
AU  - Mulcahy Riannon
AU  - Wilkinson Ross,B.
AU  - Owen Cathy
AU  - Shadbolt Bruce
AU  - Raphael Beverley
TI  - The development and content of an Interpersonal Psychotherapy Group for postnatal depression
JF  - International Journal of Group Psychotherapy
DA  - 2012///
VL  - 62
IS  - 2
SP  - 221
EP  - 251
NS  - Reay 2012
ER  - 

TY  - JOUR
AU  - Reck,C.
AU  - Weiss,R.
AU  - Fuchs,T.
AU  - Möhler,E.
AU  - Downing,G.
AU  - Mundt,C.
TI  - Psychotherapie der postpartalen Depression: Mutter-Kind-Interaktion im Blickpunkt = Psychotherapy for postpartum depression with a focus on mother-infant interaction
JF  - Der Nervenarzt
DA  - 2004///
VL  - 75
IS  - 11
SP  - 1068
EP  - 1073
NS  - Reck 2004
ER  - 

TY  - JOUR
AU  - Reck,C.
AU  - Weiss,R.
AU  - Fuchs,T.
AU  - Möhler,E.
AU  - Downing,G.
AU  - Mundt,C.
TI  - [Psychotherapy for postpartum depression with a focus on mother-infant interaction].
JF  - Der Nervenarzt
DA  - 2004///
VL  - 75
IS  - 11
SP  - 1068
EP  - 73
NS  - Reck 2004a
ER  - 

TY  - JOUR
AU  - Reck,C.
TI  - [Postpartal depression: possible effects on early mother-child interaction and psychotherapeutical treatment approach].
JF  - Praxis der Kinderpsychologie und Kinderpsychiatrie
DA  - 2007///
VL  - 56
IS  - 3
SP  - 234
EP  - 44
NS  - Reck 2007
ER  - 

TY  - JOUR
AU  - Rojas,G.
AU  - Fritsch,R.
AU  - Solis,J.
AU  - Jadresic,E.
AU  - Castillo,C.
AU  - González,M.
AU  - Guajardo,V.
AU  - Lewis,G.
AU  - Peters,T.J.
AU  - Araya,R.
TI  - Treatment of postnatal depression in low-income mothers in primary-care clinics in Santiago, Chile: a randomised controlled trial.
JF  - Lancet
DA  - 2007///
VL  - 370 North American Edition
IS  - 9599
SP  - 1629
EP  - 1637
NS  - Rojas 2007
ER  - 

TY  - JOUR
AU  - Rojas Graciela
AU  - Fritsch Rosemarie
AU  - Solis Jaime
AU  - Jadresic Enrique
AU  - Castillo Cristóbal
AU  - González Marco
AU  - Guajardo Viviana
AU  - Lewis Glyn
AU  - Peters Tim,J.
AU  - Araya Ricardo
TI  - Treatment of postnatal depression in low-income mothers in primary-care clinics in Santiago, Chile: a randomised controlled trial
JF  - The Lancet
DA  - 2007///
VL  - 370
IS  - 9599
SP  - 1629
EP  - 1637
NS  - Rojas 2007a
DO  - 10.1016/S0140-6736(07)61685-7
ER  - 

TY  - JOUR
AU  - Rosenberg,A.
AU  - Rosenberg,R.
TI  - Treatment of postpartum depression with infanticidal ideation
JF  - International Journal of Gynecology and Obstetrics
DA  - 2009///
VL  - 107
SP  - S517
EP  - S518
NS  - Rosenberg 2009
ER  - 

TY  - CPAPER
AU  - Sadeghi Bahmani,D.
AU  - Jahangard,L.
AU  - Holsboer-Trachsler,S.
AU  - Ahmadpanah,M.
AU  - Haghighi,M.
AU  - Akhondi,A.
AU  - Ghaleiha,A.
TI  - Influence of adjuvant detached mindfulness and stress management training compared to pharmacologic treatment in primiparae with postpartum depression
JF  - Pharmacopsychiatry
DA  - 2017///
VL  - 50
NS  - Sadeghi 2017
ER  - 

TY  - JOUR
AU  - Sampson McClain
AU  - Villarreal Yolanda
AU  - Rubin Allen
TI  - A Problem-Solving Therapy Intervention for Low-Income, Pregnant Women at Risk for Postpartum Depression.
JF  - Research on Social Work Practice
DA  - 2016///
VL  - 26
IS  - 3
SP  - 236
EP  - 242
NS  - Sampson 2016
ER  - 

TY  - JOUR
AU  - Sanford,D.
TI  - Focal point on postnatal education: postpartum depression: the most frequent complication of childbirth.
JF  - International Journal of Childbirth Education
DA  - 2002///
VL  - 17
IS  - 1
SP  - 10
EP  - 13
NS  - Sanford 2002
ER  - 

TY  - JOUR
AU  - Schneider,D.
AU  - Zobel,I.
AU  - Harter,M.
AU  - Kech,S.
AU  - Berger,M.
AU  - Schramm,E.
TI  - Is interpersonal psychotherapy a woman specific method? Results of a Randomized controlled study
JF  - Psychotherapie Psychosomatik Medizinische Psychologie
DA  - 2008///
VL  - 58
IS  - 1
SP  - 23
EP  - 31
NS  - Schneider 2008
ER  - 

TY  - JOUR
AU  - Scott,D.
TI  - From clinic to community: the evolution of a group for women with postpartum mental illness.
JF  - Australian Social Work
DA  - 2008///
VL  - 61
IS  - 3
SP  - 197
EP  - 206
NS  - Scott 2008
ER  - 

TY  - JOUR
AU  - Seeman,M.V.
TI  - Group oriented interpersonal therapy reduced postpartum depression in women at risk.
JF  - Evidence Based Mental Health
DA  - 2001///
VL  - 158
SP  - 118
EP  - 118
NS  - Seeman 2001
ER  - 

TY  - JOUR
AU  - Segre,L.S.
AU  - Stuart,S.
AU  - O'Hara,M.W.
TI  - Interpersonal psychotherapy for antenatal and postpartum depression.
JF  - Primary Psychiatry
DA  - 2004///
VL  - 11
IS  - 3
SP  - 52
EP  - 66
NS  - Segre 2004
ER  - 

TY  - JOUR
AU  - Segre Lisa,S.
TI  - Incorporating mental healthcare into routine postpartum nursing is a promising approach for reducing depression in new mothers.
JF  - Evidence-based nursing
DA  - 2011///
VL  - 14
IS  - 3
SP  - 92
EP  - 93
NS  - Segre 2011
DO  - https://doi.org/10.1136/ebn1152
ER  - 

TY  - JOUR
AU  - Seneviratne Trudi
TI  - Specialised care for PND.
JF  - Community Practitioner
DA  - 2011///
VL  - 84
IS  - 8
SP  - 42
EP  - 43
NS  - Seneviratne 2011
ER  - 

TY  - JOUR
AU  - Shanok,A.F.
AU  - Miller,L.
TI  - Depression and treatment with inner city pregnant and parenting teens.
JF  - Archives of Women's Mental Health
DA  - 2007///
VL  - 10
IS  - 5
SP  - 199
EP  - 210
NS  - Shanok 2007
ER  - 

TY  - JOUR
AU  - Shapiro Gabriel,D.
AU  - Fraser William,D.
TI  - Review: Psychosocial and psychological interventions reduce postpartum depression.
JF  - ACP Journal Club
DA  - 2013///
VL  - 159
IS  - 4
SP  - 1
EP  - 1
NS  - Shapiro 2013
ER  - 

TY  - JOUR
AU  - Sharp Dj
AU  - Chew-Graham,C.
AU  - Tylee,A.
AU  - Lewis,G.
AU  - Howard,L.
AU  - Anderson,I.
AU  - Abel,K.
AU  - Turner,K.
AU  - Hollinghurst,S.
AU  - Tallon,D.
AU  - McCarthy,A.
AU  - Peters,T.
TI  - A pragmatic randomised controlled trial to compare antidepressants with a community-based psychosocial intervention for the treatment of women with postnatal depression: the RESPOND trial.
JF  - Health Technology Assessment
DA  - 2010///
VL  - 14
IS  - 55
SP  - 1
EP  - 181
NS  - Sharp 2010
ER  - 

TY  - JOUR
AU  - Shulman Barbara
AU  - Dueck Royce
AU  - Ryan Deirdre
AU  - Breau Genevieve
AU  - Sadowski Isabel
AU  - Misri Shaila
TI  - Feasibility of a mindfulness-based cognitive therapy group intervention as an adjunctive treatment for postpartum depression and anxiety.
JF  - Journal of Affective Disorders
DA  - 2018///
VL  - 235
SP  - 61
EP  - 67
NS  - Shulman 2018
ER  - 

TY  - JOUR
AU  - Singla D,R.
AU  - Kohrt B,A.
AU  - Murray L,K.
AU  - Anand,A.
AU  - Chorpita B,F.
AU  - Patel,V.
TI  - Psychological Treatments for the World: Lessons from Low- and Middle-Income Countries
JF  - Annual Review of Clinical Psychology
DA  - 2017///
VL  - 13
SP  - 149
EP  - 181
NS  - Singla 2017
ER  - 

TY  - JOUR
AU  - Smith,B.
TI  - Diagnosis &amp; treatment of postpartum depression
JF  - Pediatric Pulmonology
DA  - 2012///
VL  - 47
SP  - 178
EP  - 180
NS  - Smith 2012
ER  - 

TY  - JOUR
AU  - Sockol Laura,E.
TI  - A systematic review and meta-analysis of interpersonal psychotherapy for perinatal women
JF  - Journal of Affective Disorders
DA  - 2018///
VL  - 232
SP  - 316
EP  - 328
NS  - Sockol 2018
ER  - 

TY  - JOUR
AU  - Song Ju‐Eun
AU  - Kim Tiffany
AU  - Ahn Jeong‐Ah
TI  - A systematic review of psychosocial interventions for women with postpartum stress
JF  - Journal of Obstetric, Gynecologic, &amp; Neonatal Nursing: Clinical Scholarship for the Care of Women, Childbearing Families, &amp; Newborns
DA  - 2015///
VL  - 44
IS  - 2
SP  - 183
EP  - 192
NS  - Song 2015
ER  - 

TY  - JOUR
AU  - Spinelli,M.G.
AU  - Endicott,J.
TI  - Controlled clinical trial of interpersonal psychotherapy versus parenting education program for depressed pregnant women.
JF  - American Journal of Psychiatry
DA  - 2003///
VL  - 160
IS  - 3
SP  - 555
EP  - 562
NS  - Spinelli 2003
ER  - 

TY  - JOUR
AU  - Spinelli Margaret,G.
AU  - Endicott Jean
AU  - Leon Andrew,C.
AU  - Goetz Ray,R.
AU  - Kalish Robin,B.
AU  - Brustman Lois,E.
AU  - Carmona Yamilette,R.
AU  - Meyreles Quisqueya
AU  - Vega May
AU  - Schulick Joan,L.
TI  - A controlled clinical treatment trial of interpersonal psychotherapy for depressed pregnant women at 3 New York City sites
JF  - American Journal of Psychiatry
DA  - 2013///
VL  - 74
IS  - 4
SP  - 393
EP  - 399
NS  - Spinelli 2013
ER  - 

TY  - JOUR
AU  - Spinelli,M.G.
AU  - Endicott,J.
AU  - Goetz,R.R.
AU  - Segre,L.S.
TI  - Reanalysis of efficacy of interpersonal psychotherapy for antepartum depression versus parenting education program: initial severity of depression as a predictor of treatment outcome.
JF  - American Journal of Psychiatry
DA  - 2016///
VL  - 77
IS  - 4
SP  - 535
EP  - 40
NS  - Spinelli 2016
ER  - 

TY  - JOUR
AU  - Stamou George
AU  - García-Palacios Azucena
AU  - Botella Cristina
TI  - Cognitive-Behavioural therapy and interpersonal psychotherapy for the treatment of post-natal depression: A narrative review
JF  - BMC Psychology
DA  - 2018///
VL  - 6
SP  - 28
NS  - Stamou 2018
ER  - 

TY  - JOUR
AU  - Stephens Sian
AU  - Ford Elizabeth
AU  - Paudyal Priya
AU  - Smith Helen
TI  - Effectiveness of Psychological Interventions for Postnatal Depression in Primary Care: A Meta-Analysis.
TT  - Effectiveness of Psychological Interventions for Postnatal Depression in Primary Care: A Meta-Analysis.
JF  - Annals of Family Medicine
DA  - 2016///
VL  - 14
IS  - 5
SP  - 463
EP  - 472
NS  - Stephens 2016
ER  - 

TY  - JOUR
AU  - Stuart Scott
AU  - O'Hara Michael,W.
TI  - Interpersonal psychotherapy for postpartum depression: A treatment program
JF  - Archives of General Psychiatry
DA  - 1995///
VL  - 4
IS  - 1
SP  - 18
EP  - 29
NS  - Stuart 1995
ER  - 

TY  - JOUR
AU  - Stuart Scott
AU  - O'Hara Michael,W.
TI  - Treatment of postpartum depression with interpersonal psychotherapy
JF  - Archives of General Psychiatry
DA  - 1995///
VL  - 52
IS  - 1
SP  - 75
EP  - 76
NS  - Stuart 1995a
ER  - 

TY  - JOUR
AU  - Stuart,S.
AU  - O'Hara M,W.
TI  - The efficacy of psychotherapy for perinatal depression
JF  - Economics of Neuroscience
DA  - 2001///
VL  - 3
IS  - 8
SP  - 46
EP  - 51
NS  - Stuart 2001
ER  - 

TY  - JOUR
AU  - Stuart,S.
AU  - O'Hara,M.W.
AU  - Gorman,L.L.
TI  - The prevention and psychotherapeutic treatment of postpartum depression.
JF  - Archives of women's mental health
DA  - 2003///
VL  - 6 Suppl 2
SP  - S57
EP  - 69
NS  - Stuart 2003
ER  - 

TY  - JOUR
AU  - Stuart,S.
AU  - Clark,E.
TI  - [The treatment of postpartum depression with interpersonal psychotherapy and interpersonal counseling].
JF  - Sante mentale au Quebec
DA  - 2008///
VL  - 33
IS  - 2
SP  - 87
EP  - 104
NS  - Stuart 2008
ER  - 

TY  - JOUR
AU  - Stuart,S.
AU  - Clark,E.
TI  - Psychotherapie interpersonnelle (PTI) et Counseling interpersonnel (CIP) pour le traitement de la depression post-partumThe treatment of postpartum depression with interpersonal psychotherapy and interpersonal counseling
JF  - Sante mentale au Quebec
DA  - 2008///
VL  - 33
IS  - 2
SP  - 87
EP  - 104
NS  - Stuart 2008a
ER  - 

TY  - JOUR
AU  - Stuart Scott
TI  - Interpersonal Psychotherapy for Postpartum Depression.
JF  - Clinical psychology &amp; psychotherapy
DA  - 2012///
VL  - 19
IS  - 2
SP  - 134
EP  - 140
NS  - Stuart 2012
DO  - https://dx.doi.org/10.1002%2Fcpp.1778
ER  - 

TY  - JOUR
AU  - Stuart Scott
AU  - Koleva Hristina
TI  - Psychological treatments for perinatal depression.
JF  - Best Practice &amp; Research: Clinical Obstetrics &amp; Gynaecology
DA  - 2014///
VL  - 28
IS  - 1
SP  - 61
EP  - 70
NS  - Stuart 2014
ER  - 

TY  - JOUR
AU  - Suri,R.
AU  - Burt,V.K.
AU  - Altshuler,L.L.
AU  - Zuckerbrow-Miller,J.
AU  - Fairbanks,L.
TI  - Fluvoxamine for postpartum depression.
JF  - American Journal of Psychiatry
DA  - 2001///
VL  - 158
IS  - 10
SP  - 1739
EP  - 1740
NS  - Suri 2001
ER  - 

TY  - JOUR
AU  - Susman Jeffrey,L.
TI  - Postpartum depressive disorders
JF  - The Journal of Family Practice
DA  - 1996///
VL  - 43
IS  - 6, Suppl
SP  - S17
EP  - S24
NS  - Susman 1996
ER  - 

TY  - JOUR
AU  - Swartz Holly,A.
AU  - Grote Nancy,K.
AU  - Graham Patricia
TI  - Brief Interpersonal Psychotherapy (IPT-B): Overview and review of evidence
JF  - American Journal of Psychotherapy
DA  - 2014///
VL  - 68
IS  - 4
SP  - 443
EP  - 462
NS  - Swartz 2014
ER  - 

TY  - JOUR
AU  - Swartz H,A.
AU  - Cyranowski J,M.
AU  - Cheng,Y.
AU  - Amole,M.
TI  - Moderators and mediators of a maternal depression treatment study: Impact of maternal trauma and parenting on child outcomes
JF  - Comprehensive Psychiatry
DA  - 2018///
VL  - 86
SP  - 123
EP  - 130
NS  - Swartz 2018
ER  - 

TY  - JOUR
AU  - Sword,W.
TI  - Review: some specific preventive psychosocial and psychological interventions reduce risk of postpartum depression.
JF  - Evidence Based Nursing
DA  - 2005///
VL  - 8
IS  - 3
SP  - 76
EP  - 76
NS  - Sword 2005
ER  - 

TY  - JOUR
AU  - Tait,L.
AU  - Heron,J.
TI  - Management of postnatal depression in primary care: a window of opportunity.
JF  - The British journal of general practice : the journal of the Royal College of General Practitioners
DA  - 2010///
VL  - 60
IS  - 580
SP  - 801
EP  - 802
NS  - Tait 2010
DO  - https://dx.doi.org/10.3399%2Fbjgp10X538930
ER  - 

TY  - JOUR
AU  - Tambelli Renata
AU  - Cerniglia Luca
AU  - Cimino Silvia
AU  - Ballarotto Giulia
TI  - Parent-infant interactions in families with women diagnosed with postnatal depression: A longitudinal study on the effects of a psychodynamic treatment
JF  - Frontiers in Psychology
DA  - 2015///
VL  - 6
SP  - 1210
NS  - Tambelli 2015
ER  - 

TY  - CPAPER
AU  - Tareen R,S.
AU  - Liepman M,R.
AU  - Charoth R,M.
AU  - Kothari,C.
AU  - Haas S,S.
AU  - Flikkema R,M.
AU  - McKean J,W.
TI  - Outcome of perinatal mood disorders with brief psychopharmacological intervention
JF  - Archives of Women's Mental Health
DA  - 2013///
VL  - 16
NS  - Tareen 2013
ER  - 

TY  - JOUR
AU  - Toru,T.
AU  - Chemir,F.
AU  - Anand,S.
TI  - Magnitude of postpartum depression and associated factors among women in Mizan Aman town, Bench Maji zone, Southwest Ethiopia.
JF  - BMC pregnancy and childbirth
DA  - 2018///
VL  - 18
IS  - 1
SP  - 442
NS  - Toru 2018
ER  - 

TY  - JOUR
AU  - Toth S,L.
AU  - Rogosch F,A.
AU  - Oshri,A.
AU  - Gravener-Davis,J.
AU  - Sturm,R.
AU  - Morgan-Lopez A,A.
TI  - The efficacy of interpersonal psychotherapy for depression among economically disadvantaged mothers
JF  - Development and Psychopathology
DA  - 2013///
VL  - 25
IS  - 4
SP  - 1065
EP  - 1078
NS  - Toth 2013
ER  - 

TY  - JOUR
AU  - Truitt,F.E.
AU  - Pina,B.J.
AU  - Person-Rennell,N.H.
AU  - Angstman,K.B.
TI  - Outcomes for collaborative care versus routine care in the management of postpartum depression.
JF  - Quality in primary care
DA  - 2013///
VL  - 21
IS  - 3
SP  - 171
EP  - 7
NS  - Truitt 2013
ER  - 

TY  - JOUR
AU  - Tsivos Zoe-Lydia
AU  - Calam Rachel
AU  - Sanders Matthew,R.
AU  - Wittkowski Anja
TI  - A pilot randomised controlled trial to evaluate the feasibility and acceptability of the Baby Triple P positive parenting programme in mothers with postnatal depression
JF  - Clinical Child Psychology and Psychiatry
DA  - 2015///
VL  - 20
IS  - 4
SP  - 532
EP  - 554
NS  - Tsivos 2015
ER  - 

TY  - JOUR
AU  - Turella,E.
AU  - Donolato,A.
AU  - Ciulli,B.
AU  - Riolo,R.
TI  - Postpartum depression: From a screening project to a regular support program among a maternity population
JF  - Psychiatrische Praxis
DA  - 2011///
VL  - 38
SP  - S 01
NS  - Turella 2011
ER  - 

TY  - JOUR
AU  - Van Ravesteyn Leontien,M.
AU  - Kamperman Astrid,M.
AU  - Schneider Tom A,J.
AU  - Raats Monique,E.
AU  - Steegers Eric A,P.
AU  - Tiemeier Henning
AU  - Hoogendijk Witte J,G.
AU  - Lambregtse-van den Berg Mijke,P.
TI  - Group-based multicomponent treatment to reduce depressive symptoms in women with co-morbid psychiatric and psychosocial problems during pregnancy: A randomized controlled trial.
JF  - Journal of Affective Disorders
DA  - 2018///
VL  - 226
SP  - 36
EP  - 44
NS  - Van 2018
ER  - 

TY  - JOUR
AU  - Vasa Rohitkumar
AU  - Eldeirawi Kamal
AU  - Kuriakose Vipin George
AU  - Nair G Jijo
AU  - Newsom Carol
AU  - Bates Joanne
TI  - Postpartum Depression in Mothers of Infants in Neonatal Intensive Care Unit: Risk Factors and Management Strategies.
JF  - American Journal of Perinatology
DA  - 2014///
VL  - 31
IS  - 5
SP  - 425
EP  - 433
NS  - Vasa 2014
ER  - 

TY  - JOUR
AU  - Vogel,L.
TI  - Tailored treatment for postpartum depression.
JF  - CMAJ: Canadian Medical Association Journal
DA  - 2011///
VL  - 183
IS  - 16
SP  - E1163
EP  - 4
NS  - Vogel 2011
ER  - 

TY  - JOUR
AU  - Vythilingum,B.
AU  - Field,S.
AU  - Kafaar,Z.
AU  - Baron,E.
AU  - Stein,D.
AU  - Sanders,L.
AU  - Honikman,S.
TI  - Screening and pathways to maternal mental health care in a South African antenatal setting.
JF  - Archives of Women's Mental Health
DA  - 2013///
VL  - 16
IS  - 5
SP  - 371
EP  - 379
NS  - Vythilingum 2013
ER  - 

TY  - CPAPER
AU  - Webster N,E.
TI  - Evaluation of a home-based psychosocial support intervention for symptoms of postpartum depression
JF  - Archives of Women's Mental Health
DA  - 2011///
VL  - 14
NS  - Webster 2011
ER  - 

TY  - JOUR
AU  - Weinberg,K.
TI  - Postpartum depression: low-income women have specific needs.
JF  - Advance for NPs &amp; PAs
DA  - 2013///
VL  - 4
IS  - 10
SP  - 25
EP  - 7
NS  - Weinberg 2013
ER  - 

TY  - JOUR
AU  - Weissman Myrna,M.
TI  - Recent non-medication trials of interpersonal psychotherapy for depression
JF  - International Journal of Neuropsychopharmacology
DA  - 2007///
VL  - 10
IS  - 1
SP  - 117
EP  - 122
NS  - Weissman 2007
ER  - 

TY  - JOUR
AU  - Wickberg Birgitta
AU  - Hwang C Philip
TI  - Counselling of postnatal depression: A controlled study on a population-based Swedish sample
JF  - Journal of Affective Disorders
DA  - 1996///
VL  - 39
IS  - 3
SP  - 209
EP  - 216
NS  - Wickberg 1996
ER  - 

TY  - JOUR
AU  - Wickberg,B.
AU  - Hwang,P.
TI  - Early intervention essential in postnatal depression
JF  - Lakartidningen
DA  - 2001///
VL  - 98
IS  - 13
SP  - 1534
EP  - 1538
NS  - Wickberg 2001
ER  - 

TY  - JOUR
AU  - Wisner,K.L.
AU  - Parry,B.L.
AU  - Piontek,C.M.
TI  - Clinical practice. Postpartum depression.
JF  - New England Journal of Medicine
DA  - 2002///
VL  - 347
IS  - 3
SP  - 194
EP  - 228
NS  - Wisner 2002
ER  - 

TY  - JOUR
AU  - Wisner,K.L.
AU  - Sit,D.K.Y.
AU  - McShea,M.
AU  - Luther,J.F.
AU  - Eng,H.F.
AU  - Dills,J.L.
AU  - Moses-Kolko,E.L.
AU  - Wisniewski,S.R.
TI  - Telephone-Based Depression Care Management for Postpartum Women: A Randomized Controlled Trial.
JF  - The Journal of clinical psychiatry
DA  - 2017///
VL  - 78
IS  - 9
SP  - 1369
EP  - 1375
NS  - Wisner 2017
ER  - 

TY  - JOUR
AU  - Wozney Lori
AU  - Olthuis Janine
AU  - Lingley-Pottie Patricia
AU  - McGrath Patrick
AU  - Chaplin William
AU  - Elgar Frank
AU  - Cheney Brianna
AU  - Huguet Anna
AU  - Turner Karen
AU  - Kennedy Jillian
TI  - Strongest Families™ Managing Our Mood (MOM): a randomized controlled trial of a distance intervention for women with postpartum depression.
JF  - Archives of Women's Mental Health
DA  - 2017///
VL  - 20
IS  - 4
SP  - 525
EP  - 537
NS  - Wozney 2017
ER  - 

TY  - JOUR
AU  - Wu,S.
AU  - Miao,D.
TI  - Cognitive behaviour therapy for depressed Pakistani mothers.
JF  - Lancet (London, England)
DA  - 2008///
VL  - 372
IS  - 9656
SP  - 2111; author reply 2111
EP  - 2
NS  - Wu 2008
ER  - 

TY  - JOUR
AU  - Yang Rebecca
AU  - Vigod Simone,N.
AU  - Hensel Jennifer,M.
TI  - Optional Web-Based Videoconferencing Added to Office-Based Care for Women Receiving Psychotherapy During the Postpartum Period: Pilot Randomized Controlled Trial.
JF  - Journal of Medical Internet Research
DA  - 2019///
VL  - 21
IS  - 6
SP  - N.PAG
EP  - N.PAG
NS  - Yang 2019
ER  - 

TY  - JOUR
AU  - Yator Obadia
AU  - Khasakhala Lincoln,I.
AU  - John-Stewart Grace
AU  - Kumar Manasi
TI  - Acceptability and Feasibility of Group Interpersonal Therapy (IPT-G) for Depressed HIV+ Postpartum Adolescents Delivered by Community Health Workers: A Protocol Paper
JF  - Clinical Medicine Insights: Psychiatry
DA  - 2020///
VL  - 11
SP  - 1
EP  - 11
NS  - Yator 2020
ER  - 

TY  - JOUR
AU  - Yawn,B.P.
AU  - Dietrich,A.J.
AU  - Wollan,P.
AU  - Bertram,S.
AU  - Graham,D.
AU  - Huff,J.
AU  - Kurland,M.
AU  - Madison,S.
AU  - Pace,W.D.
AU  - Yawn Barbara,P.
AU  - Dietrich Allen,J.
AU  - Wollan Peter
AU  - Bertram Susan
AU  - Graham Debbie
AU  - Huff Jessica
AU  - Kurland Margary
AU  - Madison Suzanne
AU  - Pace Wilson,D.
TI  - TRIPPD: a practice-based network effectiveness study of postpartum depression screening and management.
JF  - Journal of Medical Internet Research
DA  - 2012///
VL  - 10
IS  - 4
SP  - 320
EP  - 329
NS  - Yawn 2012
ER  - 

TY  - JOUR
AU  - Zafar Shamsa
AU  - Sikander Siham
AU  - Hamdani Syed Usman
AU  - Atif Najia
AU  - Akhtar Parveen
AU  - Nazir Huma
AU  - Maselko Joanna
AU  - Rahman Atif
TI  - The effectiveness of Technology-assisted Cascade Training and Supervision of community health workers in delivering the Thinking Healthy Program for perinatal depression in a post-conflict area of Pakistan - study protocol for a randomized controlled trial.
JF  - Trials
DA  - 2016///
VL  - 17
SP  - 1
EP  - 8
NS  - Zafar 2016
ER  - 

TY  - JOUR
AU  - Zayas,L.H.
TI  - Six-month multicomponent intervention improves postnatal depression in low-income settings.
JF  - Evidence Based Mental Health
DA  - 2008///
VL  - 11
IS  - 3
SP  - 80
EP  - 80
NS  - Zayas 2008
ER  - 

TY  - JOUR
AU  - Zlotnick,C.
AU  - Johnson,S.L.
AU  - Miller,I.W.
AU  - Pearlstein,T.
AU  - Howard,M.
TI  - Postpartum depression in women receiving public assistance: pilot study of an interpersonal-therapy-oriented group intervention.
JF  - Evidence Based Mental Health
DA  - 2001///
VL  - 158
IS  - 4
SP  - 638
EP  - 640
NS  - Zlotnick 2001
ER  - 
