# Supplementary material for: Effectiveness of interpersonal psychotherapy in comparison to other psychological and pharmacological interventions for reducing depressive symptoms in women diagnosed with postpartum depression in low‐ and middle‐income countries: A systematic review
Source: Campbell Syst Rev. 2024 Apr 21;20(2):e1399. doi: 10.1002/cl2.1399 (PMC11032640; doi:10.1002/cl2.1399)
Supplement: Supplementary file 2 — Analysis 1.1 Depression Scores: IPT vs. Other Interventions. [file CL2-20-e1399-s002.zip › CA000068-other-references/CA000068-additional-references.ris]

TY  - BOOK
AU  - American Psychiatric Association
BT  - Diagnostic and Statistical Manual of Mental Disorders
DA  - 2013///
ET  - Fifth Edition (DSM-5)
PB  - American Psychiatric Association
ER  - 

TY  - JOUR
AU  - Atkins David
AU  - Eccles Martin
AU  - Flottorp Signe
AU  - Guyatt Gordon,H.
AU  - Henry David
AU  - Hill Suzanne
AU  - Liberati Alessandro
AU  - O'Connell Dianne
AU  - Oxman Andrew,D.
AU  - Phillips Bob
AU  - Schünemann Holger
AU  - Edejer Tessa Tan-Torres
AU  - Vist Gunn,E.
AU  - Williams John,W.
AU  - The GRADE Working Group
TI  - Systems for grading the quality of evidence and the strength of recommendations I: Critical appraisal of existing approaches The GRADE Working Group
JF  - BMC Health Services Research
DA  - 2004/12/22
VL  - 4
IS  - 1
SP  - 38
DO  - 10.1186/1472-6963-4-38
ER  - 

TY  - JOUR
AU  - Basu Sanjay
AU  - Andrews Jason
AU  - Kishore Sandeep
AU  - Panjabi Rajesh
AU  - Stuckler David
TI  - Comparative performance of private and public healthcare systems in low- and middle-income countries: a systematic review
JF  - PLoS medicine
DA  - 2012///
VL  - 9
IS  - 6
SP  - e1001244
EP  - e1001244
ER  - 

TY  - JOUR
AU  - Beeber Linda,S.
AU  - Schwartz Todd,A.
AU  - Holditch-Davis Diane
AU  - Canuso Regina
AU  - Lewis Virginia
AU  - Hall Helen Wilde
TI  - Parenting enhancement, interpersonal psychotherapy to reduce depression in low-income mothers of infants and toddlers: a randomized trial
JF  - Nursing research
DA  - 2013///
VL  - 62
IS  - 2
SP  - 82
EP  - 90
ER  - 

TY  - JOUR
AU  - Bener Abdulbari
AU  - Gerber Linda,M.
AU  - Sheikh Javaid
TI  - Prevalence of psychiatric disorders and associated risk factors in women during their postpartum period: a major public health problem and global comparison
JF  - International journal of women's health
DA  - 2012///
VL  - 4
SP  - 191
EP  - 200
ER  - 

TY  - JOUR
AU  - Bener Abdulbari
AU  - Burgut,F.
AU  - Ghuloum Suheila
AU  - Sheikh Javaid
TI  - A study of postpartum depression in a fast developing country: Prevalence and related factors
JF  - International Journal of Psychiatry in Medicine
DA  - 2012///
VL  - 43
IS  - 4
SP  - 325
EP  - 337
ER  - 

TY  - JOUR
AU  - Bolton Paul
AU  - Bass Judith
AU  - Neugebauer Richard
AU  - Verdeli Helen
AU  - Clougherty Kathleen,F.
AU  - Wickramaratne Priya
TI  - Group interpersonal psychotherapy for depression in rural Uganda
JF  - JAMA : the journal of the American Medical Association
DA  - 2003///
VL  - 289
IS  - 23
SP  - 3117
EP  - 24
ER  - 

TY  - JOUR
AU  - Bright Katherine,S.
AU  - Charrois Elyse,M.
AU  - Mughal Muhammad Kashif
AU  - Wajid Abdul
AU  - McNeil Deborah
AU  - Stuart Scott
AU  - Hayden KAlix
AU  - Kingston Dawn
TI  - Interpersonal psychotherapy to reduce psychological distress in perinatal women: A systematic review
JF  - International Journal of Environmental Research and Public Health
DA  - 2020///
VL  - 17
IS  - 22
SP  - 1
EP  - 48
ER  - 

TY  - JOUR
AU  - Bruckner Tim,A.
AU  - Scheffler Richard,M.
AU  - Shen Gordon
AU  - Yoon Jangho
AU  - Chisholm Dan
AU  - Morris Jodi
AU  - Fulton Brent,D.
AU  - dal Poz Mario,R.
AU  - Shekhar Saxena
TI  - The mental health workforce gap in low- and middle-income countries: A needs-based approach
JF  - Bulletin of the World Health Organization
DA  - 2011///
VL  - 89
IS  - 3
SP  - 184
EP  - 194
ER  - 

TY  - JOUR
AU  - Carter Wendy
AU  - Grigoriadis Sophie
AU  - Ravitz Paula
AU  - Ross Lori,E.
TI  - Conjoint IPT for postpartum depression: Literature review and overview of a treatment manual
JF  - American Journal of Psychotherapy
DA  - 2010///
VL  - 64
IS  - 4
SP  - 373
EP  - 392
ER  - 

TY  - JOUR
AU  - Cuijpers Pim
TI  - Are all psychotherapies equally effective in the treatment of adult depression? The lack of statistical power of comparative outcome studies
JF  - Evidence Based Mental Health
DA  - 2016///
VL  - 19
IS  - 2
SP  - 39
EP  - 42
ER  - 

TY  - CHAP
AU  - Deeks
AU  - J.
AU  - Higgins
AU  - J.
AU  - Altman
AU  - D.
TI  - Chapter 9: Analysing data and undertaking meta analyses
JF  - Cochrane Handbook for Systematic Reviews of Interventions version 6.2
DA  - 2021///
PB  - The Cochrane Collaboration
C3  - Website https://training.cochrane.org/handbook
ER  - 

TY  - JOUR
AU  - Dennis,C.L.
AU  - Hodnett,E.D.
TI  - Psychosocial and psychological interventions for treating postpartum depression
JF  - Cochrane Database of Systematic Reviews
DA  - 2007///
VL  - 4
SP  - CD006116
DO  - 10.1002/14651858.CD006116.pub2
ER  - 

TY  - JOUR
AU  - Dennis,C.L.
AU  - Dowswell,T.
TI  - Psychosocial and psychological interventions for preventing postpartum depression
JF  - Cochrane Database of Systematic Reviews
DA  - 2013///
VL  - 28
IS  - 2
SP  - CD001134
DO  - 10.1002/14651858.CD001134.pub3
ER  - 

TY  - JOUR
AU  - Dennis Cindy Lee
AU  - Grigoriadis Sophie
AU  - Zupancic John
AU  - Kiss Alex
AU  - Ravitz Paula
TI  - Telephone-based nurse-delivered interpersonal psychotherapy for postpartum depression: Nationwide randomised controlled trial
JF  - British Journal of Psychiatry
DA  - 2020///
VL  - 216
IS  - 4
SP  - 189
EP  - 196
ER  - 

TY  - JOUR
AU  - Fisher Jane
AU  - Cabral de Mello Meena
AU  - Patel Vikram
AU  - Rahman Atif
AU  - Tran Thach
AU  - Holton Sara
TI  - Prevalence and determinants of common perinatal mental disorders in women in low- and lower-middle-income countries: a systematic review
JF  - Bulletin of the World Health Organization
DA  - 2012///
VL  - 90
IS  - 2
SP  - 139G
EP  - 49G
ER  - 

TY  - JOUR
AU  - Gaillard Adeline
AU  - Le Strat Yann
AU  - Mandelbrot Laurent
AU  - Keïta Hawa
AU  - Dubertret Caroline
TI  - Predictors of postpartum depression: Prospective study of 264 women followed during pregnancy and postpartum
JF  - Psychiatry Research
DA  - 2014///
VL  - 215
IS  - 2
SP  - 341
EP  - 346
DO  - https://doi.org/10.1016/j.psychres.2013.10.003
ER  - 

TY  - JOUR
AU  - Gajaria,A.
AU  - Ravindran,A.V.
TI  - Interventions for perinatal depression in low and middle-income countries: A systematic review
JF  - Asian journal of psychiatry
DA  - 2018///
VL  - 37
SP  - 112
EP  - 20
C3  - PubMed 30173015
ER  - 

TY  - JOUR
AU  - Gajaria Amy
AU  - Ravindran Arun,V.
TI  - Interventions for perinatal depression in low and middle-income countries: A systematic review
JF  - Asian Journal of Psychiatry
DA  - 2018///
VL  - 37
IS  - May
SP  - 112
EP  - 120
ER  - 

TY  - JOUR
AU  - Gao L,L.
AU  - Chan S,W.
AU  - Li,X.
AU  - Chen,S.
AU  - Hao,Y.
TI  - Evaluation of an interpersonal-psychotherapy-oriented childbirth education programme for Chinese first-time childbearing women: a randomised controlled trial
JF  - International journal of nursing studies
DA  - 2010///
VL  - 47
IS  - 10
SP  - 1208
EP  - 16
ER  - 

TY  - JOUR
AU  - Gelaye Bizu
AU  - Rondon Marta,B.
AU  - Araya Ricardo
AU  - Williams Michelle,A.
TI  - Epidemiology of maternal depression, risk factors, and child outcomes in low-income and middle-income countries
JF  - The lancet.Psychiatry
DA  - 2016///
VL  - 3, 2016/09/17
IS  - 10
SP  - 973
EP  - 82
ER  - 

TY  - JOUR
AU  - Ghaedrahmati,M.
AU  - Kazemi,A.
AU  - Kheirabadi,G.
AU  - Ebrahimi,A.
AU  - Bahrami,M.
TI  - Postpartum depression risk factors: A narrative review
JF  - Journal of education and health promotion
DA  - 2017///
VL  - 6
SP  - 60
ER  - 

TY  - JOUR
AU  - Hanlon,C.
TI  - Maternal depression in low- and middle-income countries
JF  - International Health
DA  - 2013///
VL  - 5
IS  - 1
SP  - 4
EP  - 5
ER  - 

TY  - JOUR
AU  - Higgins,J.P.T.
AU  - Sterne,J.A.C.
AU  - Savović,J.
AU  - Page,M.J.
AU  - Hróbjartsson,A.
AU  - Boutron,I.
AU  - Reeves,B.
AU  - Eldridge,S.
TI  - Chapter 8: Assessing risk of bias in a randomized trial. In J. P. T. Higgins, J. Thomas, J. Chandler, M. Cumpston, T. Li, M. J. Page, &amp; V. A. Welch (Eds.)
JF  - Cochrane Handbook for systematic reviews of Interventions version 6.1 (updated September 2020). Cochrane
DA  - 2011///
IS  - .
ER  - 

TY  - JOUR
AU  - Huang,T.
AU  - Rifas-Shiman S,L.
AU  - Ertel K,A.
AU  - Rich-Edwards,J.
AU  - Kleinman,K.
AU  - Gillman M,W.
TI  - Pregnancy Hyperglycaemia and Risk of Prenatal and Postpartum Depressive Symptoms
JF  - Paediatric and perinatal epidemiology
DA  - 2015///
VL  - 29
IS  - 4
SP  - 281
EP  - 9
ER  - 

TY  - JOUR
AU  - Hunsley John
AU  - Elliott Katherine
AU  - Therrien Zoé
TI  - The efficacy and effectiveness of psychological treatments for mood, anxiety, and related disorders.
JF  - Canadian Psychology/Psychologie canadienne
DA  - 2014///
VL  - 55
IS  - 3
SP  - 161–176
DO  - https://doi.org/10.1037/a0036933
ER  - 

TY  - JOUR
AU  - Kang Harmeet Kaur
AU  - John Denny
AU  - Bisht Bandana
AU  - Kaur Manmeet
AU  - Alexis Obrey
AU  - Worsley Aaron
TI  - PROTOCOL: Effectiveness of interpersonal psychotherapy in comparison to other psychological and pharmacological interventions for reducing depressive symptoms in women diagnosed with postpartum depression in low and middle-income countries: A systematic review
JF  - Campbell Systematic Reviews
DA  - 2020/03/01
VL  - 16
IS  - 1
SP  - e1074
DO  - https://doi.org/10.1002/cl2.1074
ER  - 

TY  - BOOK
AU  - Lipsey,M.W.
AU  - Wilson,D.B.
BT  - Practical meta-analysis
DA  - 2001///
PB  - SAGE publications, Inc
ER  - 

TY  - JOUR
AU  - Markowitz John,C.
AU  - Weissman Myrna,M.
TI  - Interpersonal psychotherapy: principles and applications
JF  - World Psychiatry
DA  - 2004///
VL  - 3
IS  - 3
SP  - 136
EP  - 9
ER  - 

TY  - JOUR
AU  - Markowitz JC Weissman,M.M.
TI  - Interpersonal psychotherapy: Past, present and future
JF  - Clinical Psychology &amp; Psychotherapy
DA  - 2012///
VL  - 19
IS  - 2
SP  - 99
EP  - 105
ER  - 

TY  - JOUR
AU  - Martini Julia Petzoldt Johana Einsle Franziska Beesdo-Baum Ketja Hofler Michael Wittchen Hans-Ulrich
TI  - Risk factors and course patterns of anxiety and depressive disorders during pregnancy and after delivery: a prospective-longitudinal study
JF  - Journal of Affective Disorders
DA  - 2015///
VL  - 175
SP  - 285
EP  - 395
ER  - 

TY  - JOUR
AU  - Miniati Mario
AU  - Callari Antonio
AU  - Calugi Simona
AU  - Rucci Paola
AU  - Savino Mario
AU  - Mauri Mauro
TI  - Interpersonal psychotherapy for postpartum depression: A systematic review
JF  - Archives of Women's Mental Health
DA  - 2014///
VL  - 17
IS  - 4
SP  - 257
EP  - 68
ER  - 

TY  - JOUR
AU  - Moher David
AU  - Liberati Alessandro
AU  - Tetzlaff Jennifer
AU  - Altman Douglas,G.
TI  - Preferred reporting items for systematic reviews and meta-analyses: the PRISMA statement
JF  - BMJ
DA  - 2009/07/21
VL  - 339
SP  - b2535
ER  - 

TY  - JOUR
AU  - Morris Scott,B.
TI  - Estimating Effect Sizes From Pretest-Posttest-Control Group Designs
JF  - Organizational Research Methods
DA  - 2008/04/01
VL  - 11
IS  - 2
SP  - 364
EP  - 386
DO  - 10.1177/1094428106291059
ER  - 

TY  - GEN
AU  - National Institute for Health and Clinical Excellence: Guidance
TI  - Antenatal and Postnatal Mental Health: Clinical Management and Service Guidance: Updated edition
JF  - https://www.nice.org.uk/guidance/cg192
DA  - December 2014
ER  - 

TY  - JOUR
AU  - O'Hara M,W.
AU  - Stuart,S.
AU  - Gorman L,L.
AU  - Wenzel,A.
TI  - Efficacy of interpersonal psychotherapy for postpartum depression
JF  - Archives of general psychiatry
DA  - 2000///
VL  - 57
IS  - 11
SP  - 1039
EP  - 45
ER  - 

TY  - JOUR
AU  - Teri Pearlstein
AU  - Margaret Howard
AU  - Amy Salisbury
AU  - Caron Zlotnick
TI  - Postpartum depression
JF  - American Journal of Obstetrics and Gynaecology
DA  - 2009///
VL  - 200
IS  - 4
SP  - 357
EP  - 64
DO  - https://doi.org/10.1016/j.ajog.2008.11.033
ER  - 

TY  - JOUR
AU  - Posmontier Bobbie
AU  - Neugebauer Richard
AU  - Stuart Scott
AU  - Chittams Jesse
AU  - Shaughnessy Rita
TI  - Telephone-administered Interpersonal psychotherapy by Nurse-Midwives for postpartum depression
JF  - Journal of Midwifery and Women's Health
DA  - 2016///
VL  - 61
IS  - 4
SP  - 456
EP  - 66
ER  - 

TY  - JOUR
AU  - Power Michael,J.
AU  - Freeman,C.
TI  - A Randomized Controlled Trial of IPT Versus CBT in Primary Care: With Some Cautionary Notes About Handling Missing Values in Clinical Trials
JF  - Clinical Psychology &amp; Psychotherapy
DA  - 2012///
VL  - 19
IS  - 2
SP  - 159
EP  - 69
ER  - 

TY  - JOUR
AU  - Prom Maria,C.
AU  - Denduluri Amrutha
AU  - Philpotts Lisa,L.
AU  - Rondon Marta,B.
AU  - Borba Christina,P.C.
AU  - Gelaye Bizu
AU  - Byatt Nancy
TI  - A Systematic Review of Interventions That Integrate Perinatal Mental Health Care Into Routine Maternal Care in Low- and Middle-Income Countries
JF  - Frontiers in Psychiatry
DA  - 2022///
VL  - 13
IS  - March
SP  - 859341
ER  - 

TY  - JOUR
AU  - Ravitz Paula
AU  - Watson Priya
AU  - Lawson Andrea
AU  - Constantino Michael,J.
AU  - Bernecker Samantha
AU  - Park Jamie
AU  - Swartz Holly,A.
TI  - Interpersonal Psychotherapy: A Scoping Review and Historical Perspective (1974-2017)
JF  - Harvard Review of Psychiatry
DA  - 2019///
VL  - 27
IS  - 3
SP  - 165
EP  - 180
ER  - 

TY  - JOUR
AU  - Roddy Mitchell Alexandra
AU  - Gordon Hannah
AU  - Lindquist Anthea
AU  - Walker Susan,P.
AU  - Homer Caroline,S.E.
AU  - Middleton Anna
AU  - Cluver Catherine,A.
AU  - Tong Stephen
AU  - Hastie Roxanne
TI  - Prevalence of Perinatal Depression in Low- and Middle-Income Countries: A Systematic Review and Meta-analysis
JF  - JAMA Psychiatry
DA  - 2023/05/01
VL  - 80
IS  - 5
SP  - 425
EP  - 431
DO  - 10.1001/jamapsychiatry.2023.0069
ER  - 

TY  - CHAP
AU  - Schünemann Holger,J.
AU  - Oxman Andrew,D.
AU  - Higgins Julian,P.T.
AU  - Vist Gunn,E.
AU  - Glasziou Paul
AU  - Guyatt Gordon,H.
TI  - Presenting Results and ‘Summary of Findings’ Tables
JF  - Cochrane Handbook for Systematic Reviews of Interventions
DA  - 2008/09/26
SP  - 335
EP  - 357
PB  - Cochrane
DO  - https://doi.org/10.1002/9780470712184.ch11
ER  - 

TY  - JOUR
AU  - Slomian Justine
AU  - Honvo Germain
AU  - Emonts Patrick
AU  - Reginster Jean-Yves
AU  - BruyÃ¨re Olivier
TI  - Consequences of maternal postpartum depression: A systematic review of maternal and infant outcomes
JF  - Women's health (London, England)
DA  - 2019///
VL  - 15
SP  - 1745506519844044
ER  - 

TY  - JOUR
AU  - Sockol Laura,E.
TI  - A systematic review and meta-analysis of interpersonal psychotherapy for perinatal women
JF  - Journal of Affective Disorders
DA  - 2018///
VL  - 232
SP  - 316
EP  - 328
ER  - 

TY  - JOUR
AU  - Stamou George
AU  - García-Palacios Azucena
AU  - Botella Cristina
TI  - Cognitive-Behavioural therapy and interpersonal psychotherapy for the treatment of post-natal depression: a narrative review
JF  - BMC psychology
DA  - 2018///
VL  - 6
IS  - 1
SP  - 28
ER  - 

TY  - JOUR
AU  - Stangier,U.
AU  - Schramm,E.
AU  - Heidenreich,T.
AU  - Berger,M.
AU  - Clark D,M.
TI  - Cognitive therapy vs interpersonal psychotherapy in social anxiety disorder: a randomized controlled trial
JF  - Archives of General Psychiatry
DA  - 2011///
VL  - 68
IS  - 7
SP  - 692
EP  - 700
ER  - 

TY  - JOUR
AU  - Stewart Robert,C.
AU  - Umar Eric
AU  - Kauye Felix
AU  - Bunn James
AU  - Vokhiwa Maclean
AU  - Fitzgerald Margaret
AU  - Tomenson Barbara
AU  - Rahman Atif
AU  - Creed Francis
TI  - Maternal common mental disorder and infant growth – a cross-sectional study from Malawi
JF  - Maternal &amp; Child Nutrition
DA  - 2008/07/01
VL  - 4
IS  - 3
SP  - 209
EP  - 219
DO  - https://doi.org/10.1111/j.1740-8709.2008.00147.x
ER  - 

TY  - JOUR
AU  - Stuart,S.
AU  - O'Hara M,W.
TI  - Interpersonal psychotherapy for postpartum depression : a treatment program
JF  - Clinical Psychology &amp; Psychotherapy
DA  - 2012///
VL  - 19
IS  - 2
SP  - 134
EP  - 40
ER  - 

TY  - BOOK
AU  - Stuart Scott
AU  - Robertson Michael
BT  - Interpersonal psychotherapy: A clinician's guide
DA  - 2013///
PB  - CRC Press
CY  - United States
ER  - 

TY  - GEN
AU  - Torres Felix
TI  - Postpartum Depression
JF  - American Psychiatric Association
DA  - 2020///
ER  - 

TY  - JOUR
AU  - US Preventive Services Task Force
TI  - Interventions to Prevent Perinatal Depression: US Preventive Services Task Force Recommendation Statement
JF  - JAMA
DA  - 2019/02/12
VL  - 321
IS  - 6
SP  - 580
EP  - 587
ER  - 

TY  - JOUR
AU  - Van Ginneken Nadja
AU  - Tharyan Prathap
AU  - Lewin Simon
AU  - Rao Girish,N.
AU  - Meera Sm
AU  - Pian Jessica
TI  - Non-specialist health worker interventions for the care of mental, neurological and substance-abuse disorders in low- and middle-income countries
JF  - The Cochrane database of systematic reviews
DA  - 2013///
VL  - 11
IS  - 11
SP  - CD009149
ER  - 

TY  - JOUR
AU  - Von Bertalanffy Ludwig
TI  - General theory of systems: Application to psychology
JF  - Essays in Semiotics
DA  - 1971///
VL  - 4
SP  - 191
EP  - 203
ER  - 

TY  - GEN
AU  - World Health Organization and Columbia University
TI  - Group Interpersonal Therapy (IPT) for Depression (WHO generic field-trial version 1.0)
JF  - https://www.who.int/mental_health/mhgap/interpersonal_therapy/en/
DA  - 2016///
ER  - 

TY  - BOOK
AU  - WHO
BT  - mhGAP Intervention Guide Version 2.0
DA  - 2016///
PB  - World Health Organization
ER  - 

TY  - GEN
AU  - World Health Organization
TI  - mhGAP Intervention Guide for mental, neurological and substance use disorders in non-specialized health settings
JF  - https://www.who.int/publications/i/item/mhgap-intervention-guide---version-2.0
DA  - 2019///
SP  - 1
EP  - 173
ER  - 

TY  - JOUR
AU  - Wang Ziyi
AU  - Liu Jiaye
AU  - Shuai Huan
AU  - Cai Zhongxiang
AU  - Fu Xia
AU  - Liu Yang
AU  - Xiao Xiong
AU  - Zhang Wenhao
AU  - Krabbendam Elise
AU  - Liu Shuo
AU  - Liu Zhongchun
AU  - Li Zhihui
AU  - Yang Bing Xiang
TI  - Mapping global prevalence of depression among postpartum women
JF  - Translational Psychiatry
DA  - 2021///
VL  - 11
IS  - 1
SP  - 1
EP  - 24
ER  - 

TY  - BOOK
AU  - World Health Organization
BT  - WHO MH atlas 2020
DA  - 2021///
PB  - World Health Organization
ER  - 

TY  - JOUR
AU  - Yuksel Goksen
AU  - Aydin Nazan
TI  - IPT in Postpartum Depression
JF  - Clinics in Mother and Child Health
DA  - 2015///
VL  - 12
IS  - 4
SP  - 11
EP  - 2
ER  - 
