# Supplementary material for: Effectiveness of interpersonal psychotherapy in comparison to other psychological and pharmacological interventions for reducing depressive symptoms in women diagnosed with postpartum depression in low‐ and middle‐income countries: A systematic review
Source: Campbell Syst Rev. 2024 Apr 21;20(2):e1399. doi: 10.1002/cl2.1399 (PMC11032640; doi:10.1002/cl2.1399)
Supplement: Supplementary file 2 — Analysis 1.1 Depression Scores: IPT vs. Other Interventions. [file CL2-20-e1399-s002.zip › CA000068-other-references/CA000068-classification-pending.ris]

TY  - JOUR
AU  - Chien L,Y.
AU  - Tai C,J.
AU  - Yeh M,C.
TI  - Domestic decision-making power, social support, and postpartum depression symptoms among immigrant and native women in Taiwan
JF  - Nursing research
DA  - 2012///
VL  - 61
IS  - 2
SP  - 103
EP  - 10
ER  - 

TY  - JOUR
AU  - Gao L,L.
AU  - Chan S,W.
AU  - Li,X.
AU  - Chen,S.
AU  - Hao,Y.
TI  - Evaluation of an interpersonal-psychotherapy-oriented childbirth education programme for Chinese first-time childbearing women: a randomised controlled trial
JF  - International journal of nursing studies
DA  - 2010///
VL  - 47
IS  - 10
SP  - 1208
EP  - 16
ER  - 

TY  - JOUR
AU  - Gelaye Bizu
AU  - Rondon Marta,B.
AU  - Araya Ricardo
AU  - Williams Michelle,A.
TI  - Epidemiology of maternal depression, risk factors, and child outcomes in low-income and middle-income countries
JF  - The lancet.Psychiatry
DA  - 2016///
VL  - 3, 2016/09/17
IS  - 10
SP  - 973
EP  - 82
ER  - 

TY  - JOUR
AU  - Ghaedrahmati,M.
AU  - Kazemi,A.
AU  - Kheirabadi,G.
AU  - Ebrahimi,A.
AU  - Bahrami,M.
TI  - Postpartum depression risk factors: A narrative review
JF  - Journal of education and health promotion
DA  - 2017///
VL  - 6
SP  - 60
ER  - 

TY  - JOUR
AU  - Gurber,S.
AU  - Baumeler,L.
AU  - Grob,A.
AU  - Surbek,D.
AU  - Stadlmayr,W.
TI  - Antenatal depressive symptoms and subjective birth experience in association with postpartum depressive symptoms and acute stress reaction in mothers and fathers: A longitudinal path analysis
JF  - European journal of obstetrics, gynecology, and reproductive biology
DA  - 2017///
VL  - 215
SP  - 68
EP  - 74
ER  - 

TY  - JOUR
AU  - Hanlon,C.
TI  - Maternal depression in low- and middle-income countries
JF  - International Health
DA  - 2013///
VL  - 5
IS  - 1
SP  - 4
EP  - 5
ER  - 

TY  - JOUR
AU  - Huang,T.
AU  - Rifas-Shiman S,L.
AU  - Ertel K,A.
AU  - Rich-Edwards,J.
AU  - Kleinman,K.
AU  - Gillman M,W.
TI  - Pregnancy Hyperglycaemia and Risk of Prenatal and Postpartum Depressive Symptoms
JF  - Paediatric and perinatal epidemiology
DA  - 2015///
VL  - 29
IS  - 4
SP  - 281
EP  - 9
ER  - 

TY  - JOUR
AU  - Miller,L.
AU  - Hlastala S,A.
AU  - Mufson,L.
AU  - Leibenluft,E.
AU  - Yenokyan,G.
AU  - Riddle,M.
TI  - Interpersonal psychotherapy for mood and behavior dysregulation: Pilot randomized trial
JF  - Depression and anxiety
DA  - 2018///
VL  - 35
IS  - 6
SP  - 574
EP  - 82
ER  - 

TY  - JOUR
AU  - Murphy,R.
AU  - Straebler,S.
AU  - Basden,S.
AU  - Cooper,Z.
AU  - Fairburn C,G.
TI  - Interpersonal psychotherapy for eating disorders
JF  - Clinical psychology &amp; psychotherapy
DA  - 2012///
VL  - 19
IS  - 2
SP  - 150
EP  - 8
ER  - 

TY  - JOUR
AU  - National Collaborating Centre for Mental Health (UK)
DA  - 2007///
ER  - 

TY  - JOUR
AU  - Pompoli,A.
AU  - Furukawa T,A.
AU  - Efthimiou,O.
AU  - Imai,H.
AU  - Tajika,A.
AU  - Salanti,G.
TI  - Dismantling cognitive-behaviour therapy for panic disorder: a systematic review and component network meta-analysis
JF  - Psychological medicine
DA  - 2018///
VL  - 48
IS  - 12
SP  - 1945
EP  - 53
ER  - 

TY  - JOUR
AU  - Power M,J.
AU  - Freeman,C.
TI  - A randomized controlled trial of IPT versus CBT in primary care: with some cautionary notes about handling missing values in clinical trials
JF  - Clinical psychology &amp; psychotherapy
DA  - 2012///
VL  - 19
IS  - 2
SP  - 159
EP  - 69
ER  - 

TY  - JOUR
AU  - Rafaeli Alexandra Klein
AU  - Markowitz John,C.
TI  - Interpersonal psychotherapy (IPT) for PTSD: a case study
JF  - American Journal of Psychotherapy
DA  - 2011///
VL  - 65
IS  - 3
SP  - 205
EP  - 23
ER  - 

TY  - JOUR
AU  - Slomian Justine
AU  - Honvo Germain
AU  - Emonts Patrick
AU  - Reginster Jean-Yves
AU  - BruyÃ¨re Olivier
TI  - Consequences of maternal postpartum depression: A systematic review of maternal and infant outcomes
JF  - Women's health (London, England)
DA  - 2019///
VL  - 15
SP  - 1745506519844044
ER  - 

TY  - JOUR
AU  - Stangier,U.
AU  - Schramm,E.
AU  - Heidenreich,T.
AU  - Berger,M.
AU  - Clark D,M.
TI  - Cognitive therapy vs interpersonal psychotherapy in social anxiety disorder: a randomized controlled trial
JF  - Archives of General Psychiatry
DA  - 2011///
VL  - 68
IS  - 7
SP  - 692
EP  - 700
ER  - 

TY  - JOUR
AU  - Stangier,U.
AU  - Schramm,E.
AU  - Heidenreich,T.
AU  - Berger,M.
AU  - Clark D,M.
TI  - Cognitive therapy vs interpersonal psychotherapy in social anxiety disorder: a randomized controlled trial
JF  - Archives of General Psychiatry
DA  - 2011///
VL  - 68
IS  - 7
SP  - 692
EP  - 700
ER  - 

TY  - JOUR
AU  - van Houwelingen H,C.
AU  - Arends L,R.
AU  - Stijnen,T.
TI  - Advanced methods in meta-analysis: multivariate approach and meta-regression
JF  - Statistics in medicine
DA  - 2002///
VL  - 21
IS  - 4
SP  - 589
EP  - 624
ER  - 
