# Supplementary material for: Effectiveness of interpersonal psychotherapy in comparison to other psychological and pharmacological interventions for reducing depressive symptoms in women diagnosed with postpartum depression in low‐ and middle‐income countries: A systematic review
Source: Campbell Syst Rev. 2024 Apr 21;20(2):e1399. doi: 10.1002/cl2.1399 (PMC11032640; doi:10.1002/cl2.1399)
Supplement: Supplementary file 2 — Analysis 1.1 Depression Scores: IPT vs. Other Interventions. [file CL2-20-e1399-s002.zip › CA000068-analysis-data/CA000068-data-rows.csv]

Analysis group	Analysis number	Analysis name	Subgroup	Applicability	Study	Study year	GIV Mean	GIV SE	Experimental mean	Experimental SD	Experimental cases	Experimental N	Control mean	Control SD	Control cases	Control N	O-E	Variance	Weight	Mean	CI start	CI end	Footnotes
1	1	Depression Scores (IPT Vs Others)		SUBGROUP_AND_OVERALL	Hajiheidari 2013	2013	0.0	1.2796035877451002	-12.32	1.42	0	17	-0.3	1.24	0	17	0.0	1.6373853417701325	2.770388	-8.803973	-11.128743	-6.479204
1	1	Depression Scores (IPT Vs Others)		SUBGROUP_AND_OVERALL	Spelke 2022	2022	0.0	0.0	-13.8	4.7	0	39	-11.4	5.5	0	39	0.0	0.0	73.905117	-0.464502	-0.914606	-0.014398
1	1	Depression Scores (IPT Vs Others)		SUBGROUP_AND_OVERALL	Yator 2021	2021	0.0	0.0	-10.9	4.45	0	12	-10.2	5.66	0	12	0.0	0.0	23.324495	-0.132754	-0.93396	0.668451
