# Supplementary material for: Effectiveness of interpersonal psychotherapy in comparison to other psychological and pharmacological interventions for reducing depressive symptoms in women diagnosed with postpartum depression in low‐ and middle‐income countries: A systematic review
Source: Campbell Syst Rev. 2024 Apr 21;20(2):e1399. doi: 10.1002/cl2.1399 (PMC11032640; doi:10.1002/cl2.1399)
Supplement: Supplementary file 2 — Analysis 1.1 Depression Scores: IPT vs. Other Interventions. [file CL2-20-e1399-s002.zip › CA000068-analysis-data/CA000068-overall-estimates-and-settings.csv]

Analysis group	Analysis number	Analysis name	Analysis group name	Data source	Data source eligibility	Data type	Log-scale data	Outcome	Intervention grouping	Experimental intervention	Control intervention	Subgroup by	Filter criteria	Experimental group label	Control group label	Statistical method	Effect measure	Unit of effect measure	Analysis model	Subgroup estimates	Overall estimates	Test for subgroup differences	Swap event and non-event	Study CI	Estimate CI	Experimental cases	Experimental N	Control cases	Control N	Mean	CI start	CI end	Heterogeneity Tau²	Heterogeneity Chi²	Heterogeneity df	Heterogeneity P	Heterogeneity I²	Effect Z	Effect P	Subgroup Chi²	Subgroup df	Subgroup P	Subgroup I²	ID
1	1	Depression Scores (IPT Vs Others)	IPT Vs Others (Usual treatment or ADM)	Custom input	#N/A	Continuous	false									IV	Std. Mean Difference		Fixed effect	true	true	true	false	95%	95%		68		68	-0.61816	-1.005105	-0.231214		49.485445	2	0.0	95.958408	3.131111	0.001741					analysis:442733196957955051
